# Supplementary material for: The other white‐nose syndrome transcriptome: Tolerant and susceptible hosts respond differently to the pathogen Pseudogymnoascus destructans
Source: Ecol Evol. 2017 Aug 2;7(18):7161–70. doi: 10.1002/ece3.3234 (PMC5606880; doi:10.1002/ece3.3234)
Supplement: Supplementary file 1 [file ECE3-7-7161-s001.xlsx]

## Sheet: Table S1
S1 Table. Read statistics of RNA-Seq samples
Library	RNA Integrity Number	Average Insert Size (bp)	# Paired End Reads (Raw)	# Trimmed Paired End Reads (Trimmomatic)	# Aligned Pairs to Trinity-based transcript assembly
Mymy-Neg1	7	383	26119482	21921680	17515159
Mymy-Neg2	7.7	434	27499649	22830673	17872570
Mymy-Neg3	8.1	427	26243386	21165853	16258130
Mymy-Neg4	8	467	30411714	26465783	20616686
Mymy-Neg5	7.4	431	29481274	24157547	18362343
Mymy-Neg6	7.9	474	26733234	23339803	18057378
Mymy-Neg7	7.6	491	25060060	21967510	16638804
Mymy-Neg8	7.9	415	28178323	19921881	14918931
Mymy-Pos1	7.1	400	28979518	20069951	15251959
Mymy-Pos2	7.7	431	26686573	19861952	15248840
Mymy-Pos3	7.3	425	30765464	20137239	15180930
Mymy-Pos4	7.7	394	29430080	17785156	13400940
Mymy-Pos5	7.6	380	30935444	17413702	13122393
Mymy-Pos6	6.8	402	32634752	21519336	16235912
Mymy-Pos7	7.7	412	31729247	22216093	17055744
Mymy-Pos8	7.8	424	28538983	19964403	15484625

## Sheet: Table S2
S2 Table. Trinity Transcriptome Contig ExNy Statistics.
#E	min_expr	E-N50	num_transcripts
E1	14188.7	672	2
E2	5748.91	527	4
E3	5748.91	502	6
E4	5590.38	502	9
E5	4157.33	436	13
E6	3341.23	502	17
E7	3341.23	612	21
E8	2532.34	612	25
E9	2532.34	946	30
E10	2532.34	946	35
E11	2532.34	946	40
E12	2213.4	944	46
E13	1934.87	823	52
E14	1736.79	837	58
E15	1658.87	868	66
E16	1658.87	946	73
E17	1646.38	946	81
E18	1424.91	1002	89
E19	1208.64	1017	99
E20	1208.64	1017	109
E21	1172.61	1055	121
E22	1172.61	1055	132
E23	1021.53	1199	145
E24	877.343	1141	159
E25	809.158	1096	175
E26	744.681	1141	192
E27	610.355	1199	211
E28	561.784	1253	233
E29	498.429	1287	257
E30	461.344	1385	284
E31	388.82	1521	314
E32	333.164	1621	349
E33	324.349	1707	388
E34	262.267	1707	431
E35	245.024	1836	479
E36	235.186	1838	533
E37	202.169	1874	591
E38	175.557	1955	656
E39	170.614	2013	726
E40	144.465	2043	804
E41	137.583	2096	890
E42	123.29	2113	986
E43	106.68	2013	1092
E44	100.557	2008	1210
E45	87.312	2013	1340
E46	80.383	2056	1484
E47	74.008	2104	1641
E48	66.498	2165	1813
E49	62.944	2174	2001
E50	59.325	2185	2207
E51	51.731	2216	2434
E52	45.678	2257	2680
E53	40.558	2247	2949
E54	37.793	2279	3242
E55	34.959	2309	3560
E56	32.531	2338	3907
E57	29.993	2380	4284
E58	28.031	2410	4693
E59	24.982	2450	5143
E60	23.319	2493	5636
E61	21.451	2548	6176
E62	19.813	2569	6767
E63	17.421	2627	7414
E64	16.648	2662	8122
E65	14.903	2708	8896
E66	13.743	2736	9746
E67	12.386	2768	10681
E68	11.111	2793	11714
E69	9.619	2817	12858
E70	9.496	2856	14124
E71	8.344	2883	15531
E72	6.64	2909	17094
E73	6.64	2948	18835
E74	6.012	2965	20775
E75	5.232	2983	22950
E76	4.758	3006	25399
E77	4.373	3008	28169
E78	3.911	3012	31311
E79	3.322	3018	34883
E80	2.845	3008	38967
E81	2.433	2978	43665
E82	2.086	2959	49085
E83	1.949	2938	55381
E84	1.701	2902	62748
E85	1.426	2858	71414
E86	1.158	2806	81642
E87	0.965	2756	93781
E88	0.867	2703	108197
E89	0.719	2637	125254
E90	0.615	2560	145525
E91	0.524	2482	169803
E92	0.433	2399	198788
E93	0.372	2308	233276
E94	0.31	2212	274523
E95	0.267	2114	324338
E96	0.218	2011	385122
E97	0.175	1892	460259
E98	0.143	1755	555225
E99	0.111	1597	680798
E100	0.009	1517	915473

## Sheet: Table S3
S3 Table. Differentially expressed genes determined by RSEM and DESeq2.
1*indicates differentially expressed genes determined by RSEM and edgeR.
2Positive fold-change values indicate higher expression in the Pd-infected samples relative to uninfected samples.
Transfrag_id1	Mymy-Neg1	Mymy-Neg2	Mymy-Neg3	Mymy-Neg4	Mymy-Neg5	Mymy-Neg6	Mymy-Neg7	Mymy-Neg8	Mymy-Pos1	Mymy-Pos2	Mymy-Pos3	Mymy-Pos4	Mymy-Pos5	Mymy-Pos6	Mymy-Pos7	Mymy-Pos8	normMymy-Neg1	normMymy-Neg2	normMymy-Neg3	normMymy-Neg4	normMymy-Neg5	normMymy-Neg6	normMymy-Neg7	normMymy-Neg8	normMymy-Pos1	normMymy-Pos2	normMymy-Pos3	normMymy-Pos4	normMymy-Pos5	normMymy-Pos6	normMymy-Pos7	normMymy-Pos8	baseMean	Uninfected	Infected	FoldChange2	log2FoldChange2	pvalue	padj	dispGeneEst	dispFit	dispMAP	dispersion	betaConv	maxCooks
TRINITY_DN175612_c0_g2*	45	49	13	45	42	27	24	43	52	67	147	109	132	129	134	130	46	43	12	34	37	22	22	43	49	74	148	121	171	138	120	148	76.7	32	121	3.357	1.747	1.25664e-10	8.83643e-05	0.144	0.1922	0.1514	0.1514	TRUE	0.1856
TRINITY_DN194506_c0_g3	14	5	1	6	4	2	3	3	4	6	160	56	35	170	65	52	14	4	1	5	4	2	3	3	4	7	162	62	45	182	58	59	38.36	4	72	6.84	2.774	5.49153e-10	0.000128717	0.8417	0.2249	0.7092	0.7092	TRUE	0.2955
TRINITY_DN200059_c0_g1	3	1	1	1	2	1	2	1	0	5	35	16	21	48	30	25	3	1	1	1	2	1	2	1	0	5	35	18	27	51	27	29	12.72	2	24	6.929	2.793	3.83955e-10	0.000128717	0	0.357	0.5686	0.5686	TRUE	0.1766
TRINITY_DN172066_c0_g1*	35	74	103	71	78	38	68	41	156	64	218	164	170	246	172	150	36	64	92	54	69	31	63	41	146	70	220	182	220	263	153	171	117.29	56	178	2.922	1.547	7.50954e-10	0.000132013	0.122	0.1809	0.13	0.13	TRUE	0.1686
TRINITY_DN72204_c0_g1	12	8	4	7	4	7	6	7	24	6	138	46	43	118	28	17	12	7	4	5	4	6	6	7	22	7	139	51	56	126	25	19	30.99	6	56	5.471	2.452	1.37783e-09	0.000193771	0.499	0.2405	0.4513	0.4513	TRUE	0.3679
TRINITY_DN140084_c0_g1	4	3	0	3	4	1	0	1	2	2	39	19	255	192	35	36	4	3	0	2	4	1	0	1	2	2	39	21	331	206	31	41	42.97	2	84	7.383	2.884	2.15459e-09	0.00025251	1.5785	0.2179	1.2235	1.2235	TRUE	4.6939
TRINITY_DN188768_c0_g4	0	0	3	2	0	2	0	0	6	1	39	4	16	31	26	24	0	0	3	2	0	2	0	0	6	1	39	4	21	33	23	27	10.05	1	19	6.867	2.78	2.73575e-09	0.000274817	0.8942	0.4094	0.7374	0.7374	TRUE	0.0975
TRINITY_DN176101_c0_g2*	55	77	28	60	56	91	44	127	75	199	173	232	311	377	174	422	56	67	25	46	49	74	40	126	70	219	175	258	403	404	155	481	165.54	60	271	3.709	1.891	4.93476e-09	0.000315456	0.2685	0.1746	0.2534	0.2534	TRUE	0.0728
TRINITY_DN186840_c1_g1*	36	18	9	22	6	5	7	20	21	17	293	151	74	280	122	75	37	16	8	17	5	4	6	20	20	19	296	168	96	300	109	86	75.32	14	137	5.531	2.468	3.63815e-09	0.000315456	0.6448	0.1928	0.5554	0.5554	TRUE	0.1434
TRINITY_DN193332_c3_g3*	0	7	7	16	12	12	12	22	37	31	75	57	47	26	39	31	0	6	6	12	11	10	11	22	35	34	76	63	61	28	35	35	27.78	10	46	3.832	1.938	4.2486e-09	0.000315456	0.214	0.2499	0.2235	0.2235	TRUE	0.171
TRINITY_DN174582_c2_g2	2	0	0	0	0	0	0	0	1	1	15	12	8	21	16	12	2	0	0	0	0	0	0	0	1	1	15	13	10	22	14	14	5.84	0	11	6.932	2.793	4.83228e-09	0.000315456	0.7932	0.5901	0.7184	0.7184	TRUE	0.2017
TRINITY_DN147258_c0_g1	6	5	0	2	3	0	0	0	5	5	77	44	24	79	29	16	6	4	0	2	3	0	0	0	5	5	78	49	31	85	26	18	19.46	2	37	6.539	2.709	5.39958e-09	0.000316405	1.0826	0.2886	0.8253	0.8253	TRUE	0.1915
TRINITY_DN191512_c2_g1	0	1	1	1	1	0	0	0	2	1	7	5	64	37	18	9	0	1	1	1	1	0	0	0	2	1	7	6	83	40	16	10	10.5	0	21	6.712	2.747	1.21752e-08	0.000658563	1.2648	0.3989	1.036	1.036	TRUE	2.8708
TRINITY_DN194998_c2_g5	13	9	1	6	6	4	1	4	13	14	34	21	33	41	20	25	13	8	1	5	5	3	1	4	12	15	34	23	43	44	18	29	16.14	5	27	4.12	2.043	1.7559e-08	0.000881935	0.2487	0.3151	0.2642	0.2642	TRUE	0.1329
TRINITY_DN201204_c3_g2*	33	23	7	18	13	7	9	12	23	41	56	39	65	76	49	67	34	20	6	14	11	6	8	12	22	45	57	43	84	81	44	76	35.21	14	56	3.431	1.779	3.09316e-08	0.00145003	0.2157	0.2308	0.2184	0.2184	TRUE	0.2059
TRINITY_DN177565_c0_g3*	15	19	15	12	21	6	13	12	31	14	41	54	41	47	45	26	15	17	13	9	19	5	12	12	29	15	41	60	53	50	40	30	26.3	13	40	2.84	1.506	6.27301e-08	0.0027569	0.1069	0.255	0.132	0.132	TRUE	0.0959
TRINITY_DN171968_c0_g2*	100	138	91	87	75	49	91	108	187	199	176	152	101	139	236	230	102	120	82	66	66	40	84	107	175	219	178	169	131	149	211	262	135.01	83	187	2.16	1.111	8.17213e-08	0.00302445	0.0699	0.178	0.0826	0.0826	TRUE	0.2659
TRINITY_DN199151_c0_g7	8	4	0	2	1	0	1	3	6	6	17	20	16	15	21	23	8	3	0	2	1	0	1	3	6	7	17	22	21	16	19	26	9.46	2	17	4.644	2.215	7.95215e-08	0.00302445	0.3429	0.4252	0.3687	0.3687	TRUE	0.3039
TRINITY_DN188127_c0_g1*	129	106	92	135	72	86	109	76	123	98	303	208	157	251	249	212	132	92	82	103	63	69	100	76	115	108	306	231	204	269	222	242	150.91	90	212	2.255	1.173	1.10406e-07	0.00388174	0.0869	0.1761	0.0975	0.0975	TRUE	0.1002
TRINITY_DN200641_c6_g4	2	4	0	1	1	1	1	1	1	4	11	8	16	18	13	15	2	3	0	1	1	1	1	1	1	4	11	9	21	19	12	17	6.5	1	12	4.869	2.284	1.65543e-07	0.00554314	0.3653	0.5463	0.4104	0.4104	TRUE	0.0678
TRINITY_DN147384_c0_g3	6	5	5	10	4	2	4	1	3	13	59	17	17	33	30	15	6	4	4	8	4	2	4	1	3	14	60	19	22	35	27	17	14.33	4	25	4.154	2.055	1.79024e-07	0.00572208	0.3605	0.3349	0.3567	0.3567	TRUE	0.4125
TRINITY_DN173091_c1_g1*	22	28	29	28	23	27	18	16	38	31	55	56	35	84	34	53	22	24	26	21	20	22	17	16	36	34	56	62	45	90	30	60	36.39	21	52	2.312	1.209	2.40042e-07	0.00733878	0.067	0.2285	0.0883	0.0883	TRUE	0.2076
TRINITY_DN190666_c1_g4*	26	11	10	25	7	11	11	27	21	28	52	36	51	78	57	70	27	10	9	19	6	9	10	27	20	31	52	40	66	84	51	80	33.72	15	53	3.117	1.64	3.02331e-07	0.00885801	0.2131	0.234	0.2165	0.2165	TRUE	0.0628
TRINITY_DN122994_c0_g1	0	0	3	4	2	5	1	5	8	4	11	16	12	26	9	20	0	0	3	3	2	4	1	5	7	4	11	18	16	28	8	23	8.28	2	14	4.202	2.071	3.69811e-07	0.0104017	0.2871	0.4631	0.333	0.333	TRUE	0.1279
TRINITY_DN87875_c0_g1*	26	32	5	27	17	9	23	20	19	57	37	55	54	143	85	113	27	28	4	21	15	7	21	20	18	63	37	61	70	153	76	129	46.85	18	76	3.415	1.772	4.04576e-07	0.0107664	0.3136	0.2131	0.2956	0.2956	TRUE	0.1692
TRINITY_DN198263_c1_g2	16	9	1	12	15	7	5	10	13	11	110	15	148	94	27	50	16	8	1	9	13	6	5	10	12	12	111	17	192	101	24	57	37.08	8	66	4.496	2.169	4.28708e-07	0.0107664	0.6902	0.2272	0.5968	0.5968	TRUE	0.2624
TRINITY_DN111792_c0_g1*	52	45	7	39	25	5	20	23	33	52	97	58	203	272	108	219	53	39	6	30	22	4	18	23	31	57	98	64	263	291	96	250	84.17	24	144	4.034	2.012	4.50998e-07	0.0109356	0.5384	0.1893	0.471	0.471	TRUE	0.0731
TRINITY_DN190071_c0_g2*	14	18	23	17	24	16	10	22	34	36	33	36	48	50	40	18	14	16	21	13	21	13	9	22	32	40	33	40	62	54	36	21	27.84	16	40	2.316	1.212	5.70057e-07	0.0129307	0.058	0.2497	0.0884	0.0884	TRUE	0.1558
TRINITY_DN83986_c0_g1	16	14	1	11	0	4	5	7	10	18	37	30	40	44	51	125	16	12	1	8	0	3	5	7	9	20	37	33	52	47	46	143	27.47	6	48	4.377	2.13	5.65549e-07	0.0129307	0.6608	0.2509	0.562	0.562	TRUE	1.4293
TRINITY_DN185658_c0_g2*	66	112	49	128	61	46	82	85	85	250	199	122	190	236	107	276	67	97	44	98	54	37	75	85	80	275	201	136	246	253	95	315	134.84	70	200	2.612	1.385	6.32674e-07	0.0136664	0.1687	0.1781	0.17	0.17	TRUE	0.0586
TRINITY_DN197785_c3_g1	3	2	0	1	1	0	0	0	0	4	15	16	8	13	7	20	3	2	0	1	1	0	0	0	0	4	15	18	10	14	6	23	6.07	1	11	4.964	2.311	7.87289e-07	0.0158173	0.7377	0.5735	0.6821	0.6821	TRUE	0.1504
TRINITY_DN160862_c0_g1	1	0	0	0	0	0	0	0	0	0	9	8	9	21	13	14	1	0	0	0	0	0	0	0	0	0	9	9	12	22	12	16	5.05	0	10	5.272	2.398	9.18382e-07	0.0174969	1.7028	0.6577	1.2122	1.2122	TRUE	0.2277
TRINITY_DN277557_c0_g1	3	2	3	3	4	0	1	0	0	6	32	10	38	44	13	11	3	2	3	2	4	0	1	0	0	7	32	11	49	47	12	13	11.55	2	21	4.835	2.273	9.20659e-07	0.0174969	0.9224	0.3771	0.7726	0.7726	TRUE	0.162
TRINITY_DN151087_c0_g1*	47	55	63	63	56	75	45	23	91	63	130	84	129	208	123	58	48	48	56	48	49	61	41	23	85	69	131	93	167	223	110	66	82.47	47	118	2.356	1.236	9.52873e-07	0.0176326	0.1165	0.1899	0.128	0.128	TRUE	0.2809
TRINITY_DN104082_c0_g1	1	3	0	1	0	0	0	0	5	2	10	5	7	17	8	2	1	3	0	1	0	0	0	0	5	2	10	6	9	18	7	2	3.98	1	7	4.835	2.274	9.91636e-07	0.0178794	0.3685	0.7916	0.4951	0.4951	TRUE	0.3412
TRINITY_DN173066_c0_g1*	233	169	96	124	123	89	106	107	180	199	475	168	330	539	322	240	238	147	86	95	108	72	97	106	169	219	479	187	428	577	287	274	223.1	119	328	2.525	1.336	1.30487e-06	0.0222681	0.1706	0.1707	0.1706	0.1706	TRUE	0.1344
TRINITY_DN176551_c0_g2*	99	105	74	84	43	46	35	76	78	67	524	187	203	360	194	142	101	91	66	64	38	37	32	76	73	74	529	208	263	385	173	162	148.31	63	233	3.086	1.626	1.36172e-06	0.0222681	0.3046	0.1764	0.2834	0.2834	TRUE	0.218
TRINITY_DN200933_c1_g12*	22	17	12	20	9	9	21	9	19	14	65	37	48	48	36	84	22	15	11	15	8	7	19	9	18	15	66	41	62	51	32	96	30.52	13	48	3.022	1.595	1.30414e-06	0.0222681	0.2322	0.2418	0.2337	0.2337	TRUE	0.136
TRINITY_DN178792_c0_g2	14	3	10	12	3	5	13	4	8	33	32	18	34	33	26	21	14	3	9	9	3	4	12	4	7	36	32	20	44	35	23	24	17.52	7	28	3.17	1.665	1.33993e-06	0.0222681	0.2179	0.3029	0.2353	0.2353	TRUE	0.1419
TRINITY_DN163136_c1_g1*	31	27	28	18	18	16	13	9	44	32	54	32	45	73	51	24	32	23	25	14	16	13	12	9	41	35	55	36	58	78	46	27	32.47	18	47	2.427	1.279	1.56324e-06	0.0249826	0.1041	0.2368	0.1255	0.1255	TRUE	0.2169
TRINITY_DN182376_c1_g2*	37	47	22	59	36	27	29	28	58	45	72	34	65	94	82	89	38	41	20	45	32	22	27	28	54	49	73	38	84	101	73	102	51.59	32	72	2.166	1.115	1.88671e-06	0.0268079	0.0805	0.2082	0.0978	0.0978	TRUE	0.0553
TRINITY_DN184612_c4_g3*	50	18	2	23	7	7	7	8	17	19	97	71	103	167	77	101	51	16	2	18	6	6	6	8	16	21	98	79	134	179	69	115	51.39	14	89	3.995	1.998	2.0587e-06	0.0268079	0.6577	0.2083	0.5659	0.5659	TRUE	0.1859
TRINITY_DN191485_c4_g1*	49	24	14	30	11	9	7	3	23	17	228	85	61	232	84	61	50	21	13	23	10	7	6	3	22	19	230	94	79	248	75	70	60.6	17	105	3.991	1.997	2.04069e-06	0.0268079	0.6591	0.2009	0.5682	0.5682	TRUE	0.3142
TRINITY_DN191867_c0_g1*	51	12	4	6	2	2	9	7	29	15	207	136	60	114	62	51	52	10	4	5	2	2	8	7	27	16	209	151	78	122	55	58	50.4	11	90	4.326	2.113	1.95921e-06	0.0268079	0.8551	0.2093	0.7174	0.7174	TRUE	0.2428
TRINITY_DN197001_c0_g1*	38	23	10	22	15	9	10	14	24	17	145	55	64	213	51	36	39	20	9	17	13	7	9	14	22	19	146	61	83	228	46	41	48.41	16	81	3.644	1.866	1.8147e-06	0.0268079	0.4751	0.2114	0.4271	0.4271	TRUE	0.5771
TRINITY_DN199012_c0_g4*	6	17	17	28	20	21	16	19	18	25	28	49	56	70	41	57	6	15	15	21	18	17	15	19	17	27	28	54	73	75	37	65	31.37	16	47	2.657	1.41	1.81598e-06	0.0268079	0.1556	0.2395	0.169	0.169	TRUE	0.047
TRINITY_DN191512_c2_g3	1	0	0	0	0	0	0	0	0	1	9	2	19	21	7	7	1	0	0	0	0	0	0	0	0	1	9	2	25	22	6	8	4.67	0	9	5.035	2.332	1.8404e-06	0.0268079	1.5596	0.6972	1.2323	1.2323	TRUE	0.454
TRINITY_DN200050_c0_g1	24	10	2	13	4	3	5	0	8	6	128	30	60	364	67	19	25	9	2	10	4	2	5	0	7	7	129	33	78	390	60	22	48.82	7	91	4.751	2.248	2.00242e-06	0.0268079	1.3061	0.2109	1.0496	1.0496	TRUE	2.3223
TRINITY_DN337034_c0_g1	1	0	0	0	0	0	0	0	1	0	16	7	3	12	9	4	1	0	0	0	0	0	0	0	1	0	16	8	4	13	8	5	3.45	0	7	5.027	2.33	1.79055e-06	0.0268079	1.0119	0.8878	0.9647	0.9647	TRUE	0.209
TRINITY_DN44517_c0_g1	3	2	0	1	0	0	1	0	0	4	14	10	7	9	11	11	3	2	0	1	0	0	1	0	0	4	14	11	9	10	10	13	4.83	1	9	4.578	2.195	1.91789e-06	0.0268079	0.4596	0.6804	0.5407	0.5407	TRUE	0.1964
TRINITY_DN196524_c0_g1	3	1	2	2	1	0	0	0	1	1	24	17	14	34	8	4	3	1	2	2	1	0	0	0	1	1	24	19	18	36	7	5	7.47	1	14	4.708	2.235	2.26274e-06	0.0288547	0.9402	0.4958	0.823	0.823	TRUE	0.1964
TRINITY_DN193492_c0_g1*	72	51	40	52	40	51	40	43	63	31	263	115	89	188	109	126	74	44	36	40	35	41	37	43	59	34	265	128	115	201	97	144	87.1	44	130	2.663	1.413	2.6446e-06	0.0315191	0.2062	0.1883	0.2035	0.2035	TRUE	0.1559
TRINITY_DN145186_c0_g1	20	2	2	10	5	1	1	3	2	9	57	29	69	89	46	30	20	2	2	8	4	1	1	3	2	10	58	32	89	95	41	34	25.14	5	45	4.36	2.124	2.91267e-06	0.0341354	0.9187	0.2594	0.771	0.771	TRUE	0.1238
TRINITY_DN94707_c0_g1	2	0	0	2	0	1	0	0	0	0	15	21	7	17	21	13	2	0	0	2	0	1	0	0	0	0	15	23	9	18	19	15	6.48	1	12	4.767	2.253	3.359e-06	0.0387208	1.4459	0.5473	1.0843	1.0843	TRUE	0.1771
TRINITY_DN180362_c3_g1	8	0	0	4	2	0	0	2	5	2	26	45	225	188	152	44	8	0	0	3	2	0	0	2	5	2	26	50	292	201	136	50	48.56	2	95	4.798	2.263	3.71478e-06	0.0414626	1.8656	0.2112	1.3317	1.8656	TRUE	0.598
TRINITY_DN52406_c0_g1	9	0	0	2	0	0	0	0	2	1	56	44	28	62	23	44	9	0	0	2	0	0	0	0	2	1	57	49	36	66	21	50	18.28	1	35	4.771	2.254	3.81027e-06	0.041864	2.2236	0.2969	1.4612	1.4612	TRUE	0.1695
TRINITY_DN217884_c0_g1	0	0	0	0	0	0	0	0	0	0	20	7	6	20	12	4	0	0	0	0	0	0	0	0	0	0	20	8	8	21	11	5	4.53	0	9	4.757	2.25	4.07738e-06	0.0441095	2.432	0.7147	1.543	1.543	TRUE	0.2546
TRINITY_DN118017_c0_g1*	15	31	7	24	14	3	7	13	14	12	48	55	69	77	73	48	15	27	6	18	12	2	6	13	13	13	48	61	89	82	65	55	33.04	12	53	3.267	1.708	4.804e-06	0.0489575	0.3817	0.2355	0.3539	0.3539	TRUE	0.0815
TRINITY_DN199266_c1_g1	6	3	0	3	1	2	2	0	3	5	13	14	5	25	17	9	6	3	0	2	1	2	2	0	3	5	13	16	6	27	15	10	6.94	2	12	3.857	1.947	4.79963e-06	0.0489575	0.3603	0.5216	0.4031	0.4031	TRUE	0.2686

## Sheet: Table S4
S4 Table. Differentially expressed genes determined by RSEM and edgeR.
1*indicates differentially expressed genes determined by RSEM and edgeR.
2Positive fold-change values indicate higher expression in the Pd-infected samples relative to uninfected samples.
Transfrag_id1	Mymy-Neg1	Mymy-Neg2	Mymy-Neg3	Mymy-Neg4	Mymy-Neg5	Mymy-Neg6	Mymy-Neg7	Mymy-Neg8	Mymy-Pos1	Mymy-Pos2	Mymy-Pos3	Mymy-Pos4	Mymy-Pos5	Mymy-Pos6	Mymy-Pos7	Mymy-Pos8	normMymy-Neg1	normMymy-Neg2	normMymy-Neg3	normMymy-Neg4	normMymy-Neg5	normMymy-Neg6	normMymy-Neg7	normMymy-Neg8	normMymy-Pos1	normMymy-Pos2	normMymy-Pos3	normMymy-Pos4	normMymy-Pos5	normMymy-Pos6	normMymy-Pos7	normMymy-Pos8	baseMean	Uninfected	Infected	FC	log2FoldChange	pvalue	padj	tagwisedispersion	trendeddispersion
TRINITY_DN176101_c0_g2*	55	76.69	28	60.03	56	91	44	127	75	199.03	173	232	310.89	377	174	421.94	54	68	27	47	54	78	42	129	75	212	190	272	433	434	163	453	170.67	62	279	4.468	2.159	3.2154e-09	5.20782e-05	0.2279	0.1814
TRINITY_DN186840_c1_g1*	36.31	18	9.03	22.49	6	5	7	20.36	20.99	17	293.1	151.39	74.22	280	122	75	36	16	9	18	6	4	7	21	21	18	323	177	103	322	115	80	79.68	15	145	9.986	3.32	2.85151e-09	5.20782e-05	0.4826	0.2431
TRINITY_DN175612_c0_g2*	45	49	13	45	42	27	24	43	52	67	147	109	132	129	134	130	44	44	12	35	40	23	23	44	52	72	162	128	184	148	126	139	79.73	33	126	3.793	1.923	8.42734e-09	9.09956e-05	0.1858	0.243
TRINITY_DN172066_c0_g1*	35	74	103	71	78	38	68	41	156	64	218	164	170	246	172	150	34	66	98	56	75	33	65	42	155	68	240	192	237	283	162	161	122.84	59	187	3.195	1.676	8.57801e-08	0.000463112	0.1696	0.2079
TRINITY_DN193332_c3_g3*	0	6.67	6.59	16.49	12.21	11.73	11.89	22.5	36.83	31.27	74.94	57.31	46.82	25.8	38.65	30.98	0	6	6	13	12	10	11	23	37	33	82	67	65	30	36	33	29.07	10	48	4.684	2.228	6.77618e-08	0.000463112	0.259	0.255
TRINITY_DN201204_c3_g2*	33	23	7	18	13	7	9	12	23	41.48	56	39	65	76.22	49	67.43	32	20	7	14	12	6	9	12	23	44	62	46	90	88	46	72	36.49	14	59	4.142	2.05	7.9716e-08	0.000463112	0.2281	0.2639
TRINITY_DN111792_c0_g1*	52	45	7	39	25	5	20	23	33	52	97	58	203	272	108	219	51	40	7	31	24	4	19	23	33	56	107	68	283	313	101	235	87.12	25	150	5.976	2.579	1.85629e-07	0.00085901	0.4042	0.2365
TRINITY_DN191867_c0_g1*	51	12	4	6	2	2	9	7	29	15	207	136	60	114	62	51	50	11	4	5	2	2	9	7	29	16	228	159	84	131	58	55	53.02	11	95	8.524	3.091	4.92647e-07	0.00177315	0.593	0.2644
TRINITY_DN87875_c0_g1*	26	32	5	27	17	9	23	20	19	57	37	55	54	143	85	113	26	28	5	21	16	8	22	20	19	61	41	64	75	165	80	121	48.24	18	78	4.256	2.09	4.69528e-07	0.00177315	0.2816	0.2662
TRINITY_DN173066_c0_g1*	233	169	96	124	123	89	106	107	180	199	475	168	330	539	322	240	229	150	92	97	118	76	101	109	179	212	523	197	459	620	302	257	232.63	122	344	2.829	1.5	7.13523e-07	0.00181832	0.1639	0.1595
TRINITY_DN176551_c0_g2*	99	105	74	84	43	46	35	76	78	67	524	187	203	360	194	142	97	93	71	66	41	39	33	77	78	72	577	219	283	414	182	152	155.91	65	247	3.806	1.928	7.2242e-07	0.00181832	0.2645	0.1884
TRINITY_DN184612_c4_g3*	50	18	2	23	7	7	7	8	17	19	96.73	70.67	102.79	166.92	77	101	49	16	2	18	7	6	7	8	17	20	106	83	143	192	72	108	53.43	14	93	6.544	2.71	6.20555e-07	0.00181832	0.4766	0.2642
TRINITY_DN190666_c1_g4*	26	11	10	25	7	11	11	27	21	28	52	36	51	78	57	70	26	10	10	20	7	9	10	28	21	30	57	42	71	90	54	75	34.88	15	55	3.686	1.882	7.2973e-07	0.00181832	0.2279	0.2626
TRINITY_DN191485_c4_g1*	49	24	14	30	11	9	7	3	23	17	228	85	61	232	84	61	48	21	13	24	11	8	7	3	23	18	251	100	85	267	79	65	63.88	17	111	6.564	2.715	7.98045e-07	0.0018465	0.4922	0.2569
TRINITY_DN197001_c0_g1*	38	23	10	22	15	9	10	14	24	17	145	55	64	213	51	36	37	20	10	17	14	8	10	14	24	18	160	64	89	245	48	39	51.07	16	86	5.233	2.388	1.14272e-06	0.00246774	0.3949	0.2653
TRINITY_DN185658_c0_g2*	66	112	49	128	61	46	82	85	85	249.85	198.98	122	190	236	107	276	65	100	47	101	58	39	78	87	84	267	219	143	264	272	101	296	138.74	72	206	2.861	1.516	1.25882e-06	0.00246897	0.1724	0.1977
TRINITY_DN196146_c3_g2	231	308	243	324	367	167	152	121	372	143	1689	534	774	1965	555	259	227	274	232	254	351	143	145	123	370	153	1858	626	1077	2261	521	278	555.84	219	893	4.083	2.03	1.29573e-06	0.00246897	0.3112	0.1186
TRINITY_DN177565_c0_g3*	15	19.05	15.01	12.22	21	6	13.01	12	31.2	14.16	41	54.07	41.07	47.31	45.07	26	15	17	14	10	20	5	12	12	31	15	45	63	57	54	42	28	27.62	13	42	3.172	1.666	1.58933e-06	0.00270964	0.1803	0.2525
TRINITY_DN175429_c0_g1	248	139	42	122	58	35	33	75	78	89	574	342	403	684	338	327	243	124	40	96	55	30	31	76	78	95	632	401	561	787	317	351	244.85	87	403	4.622	2.209	1.51505e-06	0.00270964	0.3662	0.1562
TRINITY_DN165397_c0_g1	1346	934	354	831	326	281	422	429	763	927	2071	1103	1449	1435	1671	1960	1321	830	337	653	312	240	402	437	758	990	2279	1293	2017	1651	1570	2102	1074.56	566	1582	2.792	1.481	2.11666e-06	0.00342824	0.1789	0.107
TRINITY_DN200933_c1_g12*	22	17	12	19.66	9	9	21	9	18.59	13.99	64.75	37	48	48	35.8	84.41	22	15	11	15	9	8	20	9	18	15	71	43	67	55	34	91	31.46	14	49	3.584	1.842	2.24331e-06	0.00346035	0.2386	0.2587
TRINITY_DN188127_c0_g1*	129	106	92	135	72	86	109	76	123	98	303	208	157	250.77	249.46	212.42	127	94	88	106	69	74	104	77	122	105	333	244	219	289	234	228	156.98	92	222	2.399	1.262	2.81472e-06	0.00364708	0.1287	0.1878
TRINITY_DN184905_c6_g7	260.33	152.07	59.66	214.45	39.58	86.27	73.52	107.07	80.12	82.91	635.69	524.24	307.37	564.43	527.68	514.55	255	135	57	168	38	74	70	109	80	89	699	615	428	650	496	552	282.13	113	451	3.973	1.99	2.70456e-06	0.00364708	0.3175	0.1477
TRINITY_DN191870_c0_g6	1015	685	489	1025	654	471	307	422	864	509	1686	1185	1650	2265	1467	1029	996	609	466	805	625	403	292	430	859	543	1855	1389	2296	2607	1378	1104	1041.18	578	1504	2.599	1.378	2.74441e-06	0.00364708	0.159	0.1073
TRINITY_DN199048_c3_g3	44	32	20	30	63	9	20	6	26	7	329	70	144	706	164	60	43	28	19	24	60	8	19	6	26	7	362	82	200	813	154	64	119.76	26	214	8.206	3.037	2.53466e-06	0.00364708	0.6746	0.2102
TRINITY_DN169570_c0_g3	29	14	4	21	5	5	7	13	9	17	48	46	34	97	49	87	28	12	4	16	5	4	7	13	9	18	53	54	47	112	46	93	32.65	11	54	4.749	2.248	3.07375e-06	0.00382954	0.372	0.2602
TRINITY_DN118017_c0_g1*	15	31	7	24	14	3	7	13	14	12	48	55	69	77	73	48	15	28	7	19	13	3	7	13	14	13	53	64	96	89	69	51	34.53	13	56	4.281	2.098	3.95266e-06	0.00474217	0.3343	0.2622
TRINITY_DN171968_c0_g2*	100	138	91	87	75	49	91	108	187	199	176	152	101	139	236	230	98	123	87	68	72	42	87	110	186	212	194	178	141	160	222	247	139.09	86	192	2.244	1.166	5.53617e-06	0.00640476	0.1159	0.1974
TRINITY_DN193492_c0_g1*	72	51	40	52	40	51	40	43	63	31	263	115	89	188	109	126	71	45	38	41	38	44	38	44	63	33	289	135	124	216	102	135	91.03	45	137	3.053	1.61	6.54273e-06	0.00683674	0.2217	0.2328
TRINITY_DN197543_c5_g7	202	201	149	364	156	124	147	139	205	164	379	491	313	481	381	380	198	179	142	286	149	106	140	142	204	175	417	576	436	554	358	408	279.25	168	391	2.327	1.218	6.46295e-06	0.00683674	0.1325	0.1482
TRINITY_DN93933_c0_g1	120	69	20	82	16	20	35	48	45	77	252	158	156	216	133	255	118	61	19	64	15	17	33	49	45	82	277	185	217	249	125	274	114.43	47	182	3.844	1.943	6.28429e-06	0.00683674	0.3219	0.2139
TRINITY_DN194463_c2_g2	723	480	273	640	484	324	326	372.96	390	673	718	663	1376	1590.98	720	1269	710	427	260	503	463	277	310	380	388	718	790	777	1915	1831	676	1361	736.69	416	1057	2.538	1.344	6.82718e-06	0.00691102	0.1642	0.1119
TRINITY_DN198969_c2_g6	614.07	671.62	302.44	388.42	365.82	473.74	423.26	444.49	467.1	841.65	847.41	490.41	1011.37	881.65	818.26	948.32	603	597	288	305	350	405	403	453	464	898	932	575	1408	1015	769	1017	655.18	426	885	2.078	1.055	7.52531e-06	0.00738689	0.1028	0.1143
TRINITY_DN189542_c5_g1	315.38	264.14	132.16	242.23	163	211	180	187.13	264.57	223.28	522.27	366	311.22	355.17	508.48	395.41	310	235	126	190	156	181	171	191	263	238	575	429	433	409	478	424	300.5	195	406	2.083	1.058	8.18267e-06	0.00779592	0.1025	0.1441
TRINITY_DN178664_c2_g1	110	104.37	62	113	61.71	57	65	54	72	71	357.49	116	282	338.4	150	161	108	93	59	89	59	49	62	55	72	76	393	136	392	389	141	173	146.6	72	222	3.084	1.625	9.25454e-06	0.00832728	0.2382	0.1933
TRINITY_DN201002_c0_g1	23	17	6	23	14	2	5	10	15	16	51.58	19	90	122	49	27	23	15	6	18	13	2	5	10	15	17	57	22	125	140	46	29	33.95	12	56	4.878	2.286	9.2145e-06	0.00832728	0.4312	0.2615
TRINITY_DN182588_c2_g1	287	259	152	276	261	128	139	192	186	218	847	218	855	1164	341	424	282	230	145	217	250	110	132	196	185	233	932	256	1190	1340	320	455	404.42	195	614	3.143	1.652	9.561e-06	0.00837053	0.2516	0.1297
TRINITY_DN200372_c2_g1	158	92	43	123	70	43	46	44	96.35	57	307	135	291	384	259	131	155	82	41	97	67	37	44	45	96	61	338	158	405	442	243	141	153.14	71	236	3.316	1.729	1.26318e-05	0.0104918	0.278	0.1898
TRINITY_DN166191_c0_g3	36.6	69.13	6.75	53.63	20.58	60.46	12.59	59.32	42.68	49.64	147.66	110.54	143.11	235.02	134.21	94.42	36	61	6	42	20	52	12	60	42	53	162	130	199	270	126	101	85.89	36	135	3.727	1.898	1.30348e-05	0.0105559	0.328	0.2374
TRINITY_DN193381_c0_g1	628	460	176	526	308.94	408	253	407	497	826	559	421	923	953	638.97	969	616	409	168	413	295	349	241	415	494	882	615	494	1285	1097	600	1039	588.25	363	813	2.237	1.162	1.36429e-05	0.0107789	0.1317	0.117
TRINITY_DN199012_c0_g4*	6.4	17.42	17.31	27.84	20.41	21	15.65	19.1	17.66	24.75	27.63	48.52	55.68	69.56	41.35	56.97	6	15	17	22	20	18	15	19	18	26	30	57	77	80	39	61	32.55	16	48	2.914	1.543	1.54647e-05	0.0116499	0.2017	0.2601
TRINITY_DN193624_c1_g8	192.43	141.13	94	229.15	111	156	162	201	107	353.81	196.25	338	308	417	309	411	189	125	90	180	106	133	154	205	106	378	216	396	429	480	290	441	244.92	148	342	2.311	1.209	1.52216e-05	0.0116499	0.1416	0.1562
TRINITY_DN199136_c1_g2	91	171	48	91	98	99	163	188	69	415	238	157	443	453	142	494	89	152	46	71	94	85	155	192	69	443	262	184	617	521	133	530	227.66	110	345	3.118	1.641	1.82075e-05	0.0131065	0.2629	0.1609
TRINITY_DN200691_c0_g5	107.27	77.12	28.26	76.33	88.14	91.49	85	94.93	52.34	339.96	103.91	85	372.97	272.2	156	272.53	105	69	27	60	84	78	81	97	52	363	114	100	519	313	147	292	156.32	75	238	3.156	1.658	1.91956e-05	0.0135174	0.2677	0.1882
TRINITY_DN195930_c1_g1	254	233	99	198	277	136	141	161	140	323	304	248	769	1026	242	491	249	207	94	156	265	116	134	164	139	345	335	291	1070	1181	227	527	343.77	173	514	2.966	1.568	1.99906e-05	0.0137778	0.2449	0.1372
TRINITY_DN151087_c0_g1*	47	55	63	63	56	75	45	23	91	63	130	84	129	208	123	58	46	49	60	49	54	64	43	23	90	67	143	98	180	239	116	62	86.53	48	124	2.553	1.352	2.56334e-05	0.0145674	0.1795	0.2368
TRINITY_DN163136_c1_g1*	31	27	28	18	18	16	13	9	44	32	54	32	45	73	51	24	30	24	27	14	17	14	12	9	44	34	59	38	63	84	48	26	33.93	18	50	2.661	1.412	2.46565e-05	0.0145674	0.1766	0.2617
TRINITY_DN173091_c1_g1*	22	28	29	28	23	27	18	16	38	31	55	56	35	84	34	53	22	25	28	22	22	23	17	16	38	33	61	66	49	97	32	57	37.87	22	54	2.453	1.295	2.1944e-05	0.0145674	0.1458	0.2649
TRINITY_DN167251_c0_g2	193	189	75	119	88	55	108	56	167	139	220	219	380	272	327	150	189	168	72	93	84	47	103	57	166	148	242	257	529	313	307	161	183.55	102	265	2.606	1.382	2.21916e-05	0.0145674	0.1908	0.1759
TRINITY_DN171853_c0_g1	800	657	418	511	1317	275	256	183	596	257	4423	1097	2445	5547	1531	406	785	584	399	401	1259	235	244	187	592	274	4867	1286	3403	6384	1438	435	1423.38	512	2335	4.561	2.19	2.54295e-05	0.0145674	0.4754	0.1058
TRINITY_DN179055_c2_g8	172	231	284	126	232	159	236	192	580.74	229	446	333	413	503.53	292	194	169	205	271	99	222	136	225	196	577	244	491	390	575	579	274	208	303.86	190	417	2.193	1.133	2.40908e-05	0.0145674	0.1315	0.1435
TRINITY_DN184226_c0_g1	348	197	118	226	204	150	191	187	186	479	339	187	490	752	263	647	342	175	112	178	195	128	182	191	185	511	373	219	682	865	247	694	329.97	188	472	2.512	1.329	2.4134e-05	0.0145674	0.1808	0.1392
TRINITY_DN188597_c1_g2	66	28	14	52	55	12	20	23.2	28	86	55	63	183	165	66	148	65	25	13	41	53	10	19	24	28	92	61	74	255	190	62	159	73.05	31	115	3.671	1.876	2.30617e-05	0.0145674	0.3386	0.2491
TRINITY_DN200450_c1_g6	27	49	5	30	98	6	11	19	33	55	116	72	140	366	92	112	26	44	5	24	94	5	10	19	33	59	128	84	195	421	86	120	84.58	28	141	4.941	2.305	2.44519e-05	0.0145674	0.5077	0.2387
TRINITY_DN200813_c1_g9	64	51	18	33	18	9	19	27	24	76	66	69	87	137	66	121	63	45	17	26	17	8	18	28	24	81	73	81	121	158	62	130	59.43	28	91	3.277	1.712	2.5408e-05	0.0145674	0.2826	0.2603
TRINITY_DN195236_c1_g1	244	326	171	279	335	312	336	249	161	97	129	81	88	57	187	139	239	290	163	219	320	267	320	254	160	104	142	95	122	66	176	149	192.87	259	127	0.49	-1.03	2.71819e-05	0.0151811	0.1079	0.1721
TRINITY_DN191180_c0_g3	393	255	149	250	212	232	214	180	189	457	306	316	439	436	469	946	386	227	142	196	203	199	204	184	188	488	337	370	611	502	441	1015	355.64	218	494	2.27	1.183	2.77958e-05	0.0152608	0.1461	0.1355
TRINITY_DN179035_c0_g1	12	20	6	11	15	10	17	5	7	32	42	22	38	50	19	34	12	18	6	9	14	9	16	5	7	34	46	26	53	58	18	36	22.87	11	35	3.114	1.639	2.94466e-05	0.0156371	0.2348	0.2415
TRINITY_DN198012_c0_g1	17	30	20	35	18	21	20	16	36	38	35	15	90	52	65	65	17	27	19	27	17	18	19	16	36	41	39	18	125	60	61	70	38.05	20	56	2.767	1.468	2.92763e-05	0.0156371	0.2002	0.2649
TRINITY_DN184983_c0_g7	146.65	296.86	1778.27	4760.16	90.25	505.74	614.08	111.45	188.91	178.58	170.8	186.3	25.16	200.26	123.61	42.26	144	264	1695	3739	86	433	585	114	188	191	188	218	35	230	116	45	516.96	882	151	0.172	-2.542	3.04248e-05	0.015896	0.6345	0.1207
TRINITY_DN171965_c0_g3	272	116	80	110	78	50	45	39	123	57	454	240	477	466	314	147.89	267	103	76	86	75	43	43	40	122	61	500	281	664	536	295	159	209.41	92	327	3.568	1.835	3.17601e-05	0.0163303	0.3459	0.1666
TRINITY_DN153909_c0_g10	62.07	50.13	508.74	1275	37.42	164.18	216.1	40.19	20.57	53.2	0	0	8.29	49.02	18.21	0	61	45	485	1001	36	140	206	41	20	57	0	0	12	56	17	0	136.08	252	20	0.081	-3.625	3.38996e-05	0.017158	1.1824	0.1987
TRINITY_DN190071_c0_g2*	14	18	23	17	24	16	10	22	34	36	33	36	48	50	40.07	18	14	16	22	13	23	14	10	22	34	38	36	42	67	58	38	19	29.1	17	42	2.47	1.305	3.59576e-05	0.0176481	0.1495	0.2552
TRINITY_DN186715_c0_g2	50	60	26	90	60	27	52	87	56	158	102	63	150	226	89	205	49	53	25	71	57	23	50	89	56	169	112	74	209	260	84	220	99.96	52	148	2.833	1.502	3.55011e-05	0.0176481	0.2325	0.2252
TRINITY_DN11748_c0_g1	16	24	6	14	12	9	8	18	14	12	69	36	23	36	58	28	16	21	6	11	11	8	8	18	14	13	76	42	32	41	54	30	25.11	12	38	3.046	1.607	4.24226e-05	0.0204191	0.2403	0.2474
TRINITY_DN195306_c1_g2	727	397	283	447	680	300	256	289	398	489	989	577	1772	1395	691	709	713	353	270	351	650	257	244	295	395	522	1088	676	2466	1605	649	760	706.02	392	1020	2.605	1.381	4.28641e-05	0.0204191	0.2096	0.1127
TRINITY_DN191054_c0_g1	22	35	18	53	14	10	20	43	21	79	49	114	53	71	33	156	22	31	17	42	13	9	19	44	21	84	54	134	74	82	31	167	52.68	25	81	3.278	1.713	4.45472e-05	0.0209133	0.3	0.2645
TRINITY_DN148175_c0_g1	271	407	171	294	121	192	152	160	76	270	869	547	420	889	344	531	266	362	163	231	116	164	145	163	76	288	956	641	585	1023	323	570	379.46	201	558	2.77	1.47	4.86624e-05	0.0218798	0.2387	0.1325
TRINITY_DN174647_c0_g2	416	70	33.36	120	47	34	35	54	58	98.05	499.29	345	342.18	755	420	497	408	62	32	94	45	29	33	55	58	105	549	404	476	869	395	533	259.24	95	424	4.462	2.158	4.93078e-05	0.0218798	0.4946	0.1527
TRINITY_DN178281_c0_g1	595	663	333	901	481	327	295	416	668	390	1138	731	1441	1233	724	829	584	590	317	708	460	280	281	424	664	416	1252	857	2006	1419	680	889	739.17	456	1023	2.245	1.166	4.78633e-05	0.0218798	0.1527	0.1119
TRINITY_DN189121_c1_g5	60.76	19	1	16	0	10	5	1	17.06	11	150.71	61.92	80	105.5	104	147.88	60	17	1	13	0	9	5	1	17	12	166	73	111	121	98	159	53.79	13	95	7.188	2.846	4.89668e-05	0.0218798	0.7997	0.2639
TRINITY_DN169504_c0_g2	78	17	5	26	7	0	4	5	16	6	248.04	111	106.02	240.04	125	61	77	15	5	20	7	0	4	5	16	6	273	130	148	276	117	65	72.78	17	129	7.746	2.953	5.04589e-05	0.0219668	0.8635	0.2493
TRINITY_DN194703_c2_g5	35.33	46	13	46	27	17	12.8	21	25.8	58	89.6	37.18	58.15	75	54	84.64	35	41	12	36	26	15	12	21	26	62	99	44	81	86	51	91	46.03	25	68	2.703	1.434	5.086e-05	0.0219668	0.2091	0.2666
TRINITY_DN182067_c3_g1	28.05	34.03	17	46	53.02	21.09	25.01	32.02	25	83.2	36	46	189.88	119.16	50.12	104.11	28	30	16	36	51	18	24	33	25	89	40	54	264	137	47	112	62.67	30	96	3.242	1.697	5.25191e-05	0.0220942	0.3034	0.2579
TRINITY_DN193461_c2_g1	788	516	169	583	213	122	190	258	216	501	1090	563	924	1591	845	1092	773	459	161	458	204	104	181	263	215	535	1199	660	1286	1831	794	1171	643.39	325	961	2.953	1.562	5.36581e-05	0.0221191	0.2728	0.1148
TRINITY_DN196249_c0_g3	162	112	61	122	131	54	76	78	100.72	141	222.25	162.51	234	344	166	185	159	100	58	96	125	46	72	80	100	151	245	191	326	396	156	198	156.1	92	220	2.39	1.257	5.39441e-05	0.0221191	0.174	0.1883
TRINITY_DN189532_c5_g5	7	11	11	5	19	11	4	8.1	17.35	18.15	16	25.72	33.05	29.99	25.21	9.31	7	10	10	4	18	9	4	8	17	19	18	30	46	35	24	10	16.83	9	25	2.772	1.471	5.62022e-05	0.022757	0.1834	0.2217
TRINITY_DN200691_c0_g3	81.73	48.95	25.74	49.67	78.86	34.51	39	53.07	32.66	175.04	86.09	60	254.03	202.8	73	147.47	80	44	25	39	75	30	37	54	32	187	95	70	354	233	69	158	98.85	48	150	3.117	1.64	6.08379e-05	0.0243299	0.2947	0.2263
TRINITY_DN182376_c1_g2*	37	47	22	59	36	27	29	28	58	45	72	34	65	94	82	89	36	42	21	46	34	23	28	29	58	48	79	40	90	108	77	95	53.44	32	74	2.29	1.195	7.19059e-05	0.0262433	0.1504	0.264
TRINITY_DN153249_c0_g1	224	269	151	167	197	135	209	173	190	337	322	186	353	430	249	524	220	239	144	131	188	116	199	176	189	360	354	218	491	495	234	562	269.78	177	363	2.053	1.038	7.02005e-05	0.0262433	0.1244	0.1503
TRINITY_DN185008_c0_g1	4.11	3.45	16.62	19.95	13.82	5.84	6.72	3.59	17.89	1.35	24.45	24.76	44.59	44.58	33.25	31.51	4	3	16	16	13	5	6	4	18	1	27	29	62	51	31	34	20.03	8	32	3.722	1.896	7.26178e-05	0.0262433	0.3576	0.2329
TRINITY_DN185341_c1_g8	155	175	91	135	146	87	139.54	158	103	277	260.29	151	331	350	178	338	152	156	87	106	140	74	133	161	102	296	286	177	461	403	167	363	203.95	126	282	2.234	1.159	7.56611e-05	0.0262433	0.1555	0.1684
TRINITY_DN187988_c2_g1	5	8	17	28	13	30	26	6	8	7	75	86	25	51	112	70	5	7	16	22	12	26	25	6	8	7	83	101	35	59	105	75	36.98	15	59	3.929	1.974	7.51724e-05	0.0262433	0.4165	0.2643
TRINITY_DN189641_c3_g2	1203.39	771	776.14	555.83	2112	688.6	516.64	789	912	1851.19	1565.91	803.84	3496.62	4064.63	1326	2221	1181	686	740	437	2020	589	492	804	906	1976	1723	942	4867	4678	1246	2382	1604.28	869	2340	2.694	1.43	7.55391e-05	0.0262433	0.2404	0.1059
TRINITY_DN191457_c1_g1	91	141	89	125	106	83	66	88	130	183	195	100	210	176	168	148	89	125	85	98	101	71	63	90	129	195	215	117	292	203	158	159	136.9	90	184	2.027	1.019	7.69646e-05	0.0262433	0.1177	0.1988
TRINITY_DN191867_c1_g2	189.02	161.56	180.9	140	94.94	131.81	141.62	122.48	313.48	163.7	371.3	306.09	233	253.42	194	133.62	186	144	172	110	91	113	135	125	312	175	409	359	324	292	182	143	204.38	134	274	2.041	1.029	7.39072e-05	0.0262433	0.1219	0.1682
TRINITY_DN195428_c1_g5	48	24	9	17	11	14	14	14	18	15	95	69	24	41	117	58	47	21	9	13	11	12	13	14	18	16	105	81	33	47	110	62	38.28	18	59	3.352	1.745	7.34039e-05	0.0262433	0.3241	0.2651
TRINITY_DN196649_c1_g1	18	9	5	13	9	16	6	11	17	9	27	25	21	30	23	27	18	8	5	10	9	14	6	11	17	10	30	29	29	35	22	29	17.48	10	25	2.473	1.306	6.9006e-05	0.0262433	0.1415	0.2245
TRINITY_DN196915_c0_g1	266	292	72	178	60	74	124	295	172	467	332	236	394	427	362	601	261	260	69	140	57	63	118	301	171	499	365	277	548	491	340	645	287.79	159	417	2.629	1.394	7.69642e-05	0.0262433	0.2266	0.1465
TRINITY_DN199510_c5_g5	319	71	46	101	80	26	41	56	88	72	303	277	350	574	272	283	313	63	44	79	77	22	39	57	87	77	333	325	487	661	255	304	201.47	87	316	3.64	1.864	6.85768e-05	0.0262433	0.3894	0.1693
TRINITY_DN190081_c11_g8	57	19	15	19	15	15	18	25	16	33	66	46	76	66	55	90	56	17	14	15	14	13	17	25	16	35	73	54	106	76	52	97	42.47	21	64	2.945	1.558	8.11975e-05	0.0273749	0.2619	0.2665
TRINITY_DN188407_c2_g1	19	10	4	18	5	1	4	16	6	24	22	20	60	56	20	35	19	9	4	14	5	1	4	16	6	26	24	23	84	64	19	38	22.17	9	36	3.927	1.973	8.51952e-05	0.0281605	0.4021	0.2392
TRINITY_DN198070_c3_g1	73	62	17	25	34	4	18	3	14	10	609	33	162	482	121	20	72	55	16	20	33	3	17	3	14	11	670	39	225	555	114	21	116.71	27	206	7.508	2.908	8.71036e-05	0.0285005	0.9042	0.2124
TRINITY_DN165737_c0_g1	59	72	67	54	27	52	46	26	84	50	255	107	75	92	147	54	58	64	64	42	26	44	44	27	83	53	281	125	104	106	138	58	82.37	46	118	2.568	1.361	9.271e-05	0.029587	0.2123	0.2404
TRINITY_DN169538_c0_g1	86	62	42	106	108	70	36	102	59	174	105	103	343	300	126.92	143	84	55	40	83	103	60	34	104	59	186	116	121	477	345	119	153	133.76	70	197	2.786	1.478	9.22525e-05	0.029587	0.2556	0.2009
TRINITY_DN184298_c1_g1	358	275	183	341	191	152	235	272	216	284	591	333	392	659	354	622	351	245	174	268	183	130	224	277	215	303	650	390	546	758	333	667	357.14	232	483	2.085	1.06	9.31645e-05	0.029587	0.1354	0.1353
TRINITY_DN196712_c0_g2	126.82	130.17	96.36	84.75	89.23	73.95	96.1	85.3	117.26	181.01	129.22	106.74	182.5	188.5	190.44	220.5	124	116	92	67	85	63	92	87	117	193	142	125	254	217	179	237	136.82	91	183	2.015	1.011	9.66479e-05	0.030103	0.1191	0.1988
TRINITY_DN342906_c0_g1	139	58	29	86	33	32	38	24	36	80	278	130	60	138	214	214	136	52	28	68	32	27	36	24	36	85	306	152	84	159	201	230	103.45	50	157	3.105	1.634	9.6165e-05	0.030103	0.3109	0.2223
TRINITY_DN188251_c1_g1	84	94	47	64	99	57	88	63	46	122	159	81	210	292	123	206	82	84	45	50	95	49	84	64	46	130	175	95	292	336	116	221	122.7	69	176	2.549	1.35	9.83656e-05	0.0303463	0.2143	0.208
TRINITY_DN199698_c5_g2	120.77	125.67	53.41	123.95	112.83	66.65	76.1	94.79	117.34	110.78	230.57	126.83	213.76	235.27	153.27	178	119	112	51	97	108	57	72	97	117	118	254	149	298	271	144	191	140.81	89	193	2.158	1.11	0.000102358	0.0309876	0.1458	0.1965
TRINITY_DN160724_c0_g2	103	60	46	75	20	25	29	39	59	29	202	228	68	159	143	107	101	53	44	59	19	21	28	40	59	31	222	267	95	183	134	115	91.94	46	138	3.023	1.596	0.000104311	0.0309995	0.2985	0.232
TRINITY_DN197639_c3_g1	321	20	10	17	7	12	9	5	6	20	976	383	239	1127	444	281	315	18	10	13	7	10	9	5	6	21	1074	449	333	1297	417	301	267.8	48	487	10.074	3.333	0.000103959	0.0309995	1.1775	0.1508
TRINITY_DN198781_c3_g2	48	47	45	67	36	112	56	32	30	11	18	30	9	9	24	19	47	42	43	53	34	96	53	33	30	12	20	35	13	10	23	20	35.19	50	20	0.408	-1.295	0.000109633	0.0322848	0.1778	0.2633
TRINITY_DN116536_c0_g1	9	9	18	4	17	19	20	24	50	22	18	17	22	84	156	18	9	8	17	3	16	16	19	24	50	23	20	20	31	97	147	19	32.45	14	51	3.587	1.843	0.000110746	0.0323189	0.3774	0.2602
TRINITY_DN189070_c1_g2	338.12	288.36	107.76	238.74	256.12	87	147	183.95	195.89	310.91	447.21	262.74	510.67	566.45	288.15	496.41	332	256	103	188	245	74	140	188	195	332	492	308	711	652	271	532	313.62	191	437	2.288	1.194	0.000123257	0.0353332	0.1775	0.1418
TRINITY_DN166874_c0_g1	211	159	151	86	104	183	165	111	357	196	272	287	264	279	172	146	207	141	144	68	99	157	157	113	355	209	299	336	367	321	162	157	205.8	136	276	2.03	1.021	0.00012853	0.0362042	0.129	0.1677
TRINITY_DN191870_c0_g5	141	53	12	40	24	10	29	17	24	31	268	82	144.52	326	122	155	138	47	11	31	23	9	28	17	24	33	295	96	201	375	115	166	100.62	38	163	4.272	2.095	0.000127883	0.0362042	0.5197	0.2248
TRINITY_DN180941_c0_g2	17806	10047	7797	9243	4768	6047	7248	7707	14061	7741	19727	14137	18032	29381	17065	9432	17475	8933	7433	7260	4559	5175	6903	7858	13972	8264	21706	16575	25097	33814	16029	10117	13198.1	8200	18197	2.219	1.15	0.00013122	0.0363301	0.1693	0.14
TRINITY_DN189369_c1_g9	25.39	31.47	16.96	26.83	16	28.56	22.56	32.46	18.63	47.13	46.6	38.86	34.26	92.2	44.22	90	25	28	16	21	15	24	21	33	19	50	51	46	48	106	42	97	40.12	23	57	2.472	1.305	0.000133094	0.0365366	0.1915	0.266
TRINITY_DN194543_c3_g2	352	271	211	287	152	134	167	85	261	140	635	320	656	344	804	209	345	241	201	225	145	115	159	87	259	149	699	375	913	396	755	224	330.61	190	471	2.481	1.311	0.000139543	0.0379849	0.2171	0.1391
TRINITY_DN171377_c0_g2	8	25.87	6.07	12.36	2	3.45	5.47	15	3	40.59	31	16	32	32.95	23	43.76	8	23	6	10	2	3	5	15	3	43	34	19	45	38	22	47	20.12	9	31	3.445	1.785	0.000144023	0.0383495	0.3471	0.2334
TRINITY_DN191587_c2_g3	179	521	224	214	178	362	326	322	408.14	538	390	434	343	300	2516	380	176	463	214	168	170	310	310	328	406	574	429	509	477	345	2363	408	478.17	267	689	2.576	1.365	0.000144434	0.0383495	0.2372	0.1233
TRINITY_DN199609_c0_g1	416.67	275.33	156.95	278.77	464.91	220.98	191.98	211.76	250.62	140.54	885.63	498.97	581.39	926.2	647.99	454.82	409	245	150	219	445	189	183	216	249	150	974	585	809	1066	609	488	436.56	257	616	2.399	1.262	0.000142604	0.0383495	0.2028	0.1266
TRINITY_DN190738_c1_g1	60.79	39.43	25.07	73.95	8.35	11.47	16.76	19.04	11.8	16.23	176.24	104.52	80.96	148.83	159.42	85.25	60	35	24	58	8	10	16	19	12	17	194	123	113	171	150	91	68.78	29	109	3.77	1.915	0.000146983	0.0387091	0.4416	0.2527
TRINITY_DN182236_c0_g7	7	22	16	24	32	7	17.55	15.73	62.5	29.56	47.02	34.65	52	23	20.81	32.02	7	20	15	19	31	6	17	16	62	32	52	41	72	26	20	34	29.29	16	42	2.589	1.372	0.00015708	0.0400653	0.2092	0.2555
TRINITY_DN197967_c0_g1	262	109	77	211	589	232	134	143	195	324	315	207	2529	1152	176	500	257	97	73	166	563	199	128	146	194	346	347	243	3520	1326	165	536	519.04	204	835	4.097	2.035	0.000156053	0.0400653	0.5135	0.1206
TRINITY_DN199881_c0_g3	83	39.98	20.24	38	6	20	13	37	36	44	133	71	41.32	101	118.72	131	81	36	19	30	6	17	12	38	36	47	146	83	58	116	112	141	61.08	30	92	3.082	1.624	0.000161121	0.0404588	0.3217	0.2589
TRINITY_DN200031_c2_g19	38.29	32.2	5	6	9.01	15.43	72.54	40.98	42.56	56.35	8.99	235.08	51.66	508.6	16.02	146.73	38	29	5	5	9	13	69	42	42	60	10	276	72	585	15	157	89.12	26	152	5.826	2.543	0.000160333	0.0404588	0.7655	0.2347
TRINITY_DN187016_c0_g1	274	256.88	174.81	355	281	144	126	65	267	84.82	862	234	618	1452	363	258	269	228	167	279	269	123	120	66	265	91	948	274	860	1671	341	277	390.54	190	591	3.106	1.635	0.000163025	0.0406219	0.3409	0.1312
TRINITY_DN197141_c6_g1	170	159	98	236	288	90	135	47	131	52	924.8	225	588	1031	384	112	167	141	93	185	275	77	129	48	130	56	1018	264	818	1187	361	120	316.8	139	494	3.539	1.823	0.000175088	0.0427091	0.423	0.1413
TRINITY_DN200467_c1_g3	1878.16	1520.22	948.14	2063.86	1288.02	871.03	939.14	814.05	1369.14	884.42	3256.34	1888.98	1645.25	3431.93	3010.15	1734.52	1843	1352	904	1621	1232	745	894	830	1361	944	3583	2215	2290	3950	2827	1860	1778.2	1178	2379	2.02	1.014	0.000175356	0.0427091	0.137	0.1062
TRINITY_DN183405_c5_g1	115	59	66	90	81	42	52	55	64	72	211	97	185	369	144	72	113	52	63	71	77	36	50	56	64	77	232	114	257	425	135	77	118.68	65	173	2.662	1.412	0.000177944	0.043016	0.2538	0.2108
TRINITY_DN189070_c1_g3	302.24	244.64	110.24	224.26	202.36	118	154	192.05	160.98	261.05	376.67	208.96	529.48	587.63	243.6	438.96	297	218	105	176	194	101	147	196	160	279	414	245	737	676	229	471	290.21	179	401	2.24	1.163	0.000180236	0.0432473	0.1771	0.1461
TRINITY_DN200114_c2_g1	146	383.93	90	178.73	194	133.8	156	121	190	261.85	232.77	234	490	313	284.74	431.87	143	341	86	140	186	114	149	123	189	280	256	274	682	360	267	463	253.41	160	346	2.158	1.109	0.000183381	0.0435288	0.161	0.1541
TRINITY_DN147627_c0_g3	13	91.71	39.68	33.83	16.91	45.95	34.76	69.55	84.78	78.86	89.87	110.6	106.93	87.97	49	120.94	13	82	38	27	16	39	33	71	84	84	99	130	149	101	46	130	71.31	40	103	2.578	1.366	0.000185512	0.0435457	0.2332	0.2505
TRINITY_DN185610_c0_g1	688	402	148	574	380	103	137	111	144	89	2755	421	1300	4158	728	234	675	357	141	451	363	88	130	113	143	95	3031	494	1809	4785	684	251	850.77	290	1412	4.866	2.283	0.000188298	0.0438816	0.6525	0.1095
TRINITY_DN187891_c0_g2	44	29	18	17	21	18	24	28	27	51	80	39	34	82	41	46	43	26	17	13	20	15	23	29	27	54	88	46	47	94	39	49	39.43	23	56	2.383	1.253	0.000190382	0.0440503	0.1841	0.2657
TRINITY_DN185486_c2_g1	52	37	29	30	44	17	20	11	20	22	105	51	100	157	75	62	51	33	28	24	42	15	19	11	20	23	116	60	139	181	70	67	56.1	28	84	3.03	1.599	0.000192699	0.0442702	0.3182	0.2626
TRINITY_DN185170_c4_g1	338	311	253	303	260	176	158	122	269	173	896	357	375	864	367	299	332	277	241	238	249	151	150	124	267	185	986	419	522	994	345	321	362.48	220	505	2.291	1.196	0.000198122	0.0451954	0.1902	0.1346
TRINITY_DN190156_c0_g1	804	520	420	551	397	276	294	155	480	248	1394	468	1962	1683	880	414	789	462	400	433	380	236	280	158	477	265	1534	549	2731	1937	827	444	743.81	392	1096	2.791	1.481	0.000210449	0.0473407	0.2928	0.1117
TRINITY_DN195010_c5_g3	31	6	9	26	13	4	6	6	30	9	35	28	46	59	23	27	30	5	9	20	12	3	6	6	30	10	39	33	64	68	22	29	24.11	11	37	3.137	1.649	0.000212835	0.0475474	0.3189	0.2447
TRINITY_DN178002_c4_g30	107.52	64.51	14.26	79.63	34.35	22.48	18.26	35.24	46.81	56.15	167.22	110.09	114.34	150.39	76.34	159.85	106	57	14	63	33	19	17	36	47	60	184	129	159	173	72	171	83.71	43	124	2.88	1.526	0.000222876	0.0494495	0.3019	0.2393

## Sheet: Table S5
S5 Table. Summary of DESeq2 and edgeR differential gene expression analyses.
1*indicates differentially expressed genes determined by both analyses
2Positive fold-change values indicate higher expression in the Pd-infected samples relative to uninfected samples.
Transfrag_id1	DESeq2 padj	DESeq2 fold change2	edgeR padj	edgeR fold change2	SwissProt blastx hit	SwissProt blastx min evalue	SwissProt Description	GRCh38Prot blastx hit	GRCh38Prot blastx min evalue	GRCh38 gene ID	GRCh38 associated gene name	GRCh38 Description
TRINITY_DN104082_c0_g1	0.0178794	4.83662	NA	NA	SOX18_HUMAN	1.67e-24	Transcription factor SOX-18	ENSP00000341815	3.7e-25	ENSG00000203883	SOX18	SRY-box 18 [Source:HGNC Symbol;Acc:HGNC:11194]
TRINITY_DN111792_c0_g1*	0.0109356	4.03341	0.00085901	5.97525	CC85B_HUMAN	7.82e-56	Coiled-coil domain-containing protein 85B (Hepatitis delta antigen-interacting protein A) (Delta-interacting protein A)	ENSP00000311695	1.7e-56	ENSG00000175602	CCDC85B	coiled-coil domain containing 85B [Source:HGNC Symbol;Acc:HGNC:24926]
TRINITY_DN116536_c0_g1	0.347903	2.78369	0.0323189	3.58755	SARCO_RABIT	6.81e-09	Sarcolipin	ENSP00000304707	2.3e-08	ENSG00000170290	SLN	sarcolipin [Source:HGNC Symbol;Acc:HGNC:11089]
TRINITY_DN11748_c0_g1	0.157057	2.59728	0.0204191	3.04618	CF226_MOUSE	1.94e-10	Uncharacterized protein C6orf226 homolog	ENSP00000386146	4.1e-09	ENSG00000221821	C6orf226	chromosome 6 open reading frame 226 [Source:HGNC Symbol;Acc:HGNC:34431]
TRINITY_DN118017_c0_g1*	0.0489575	3.26708	0.00474217	4.28115
TRINITY_DN122994_c0_g1	0.0104017	4.20178	NA	NA
TRINITY_DN140084_c0_g1	0.00025251	7.38194	NA	NA
TRINITY_DN145186_c0_g1	0.0341354	4.35901	NA	NA	RPGFL_HUMAN	9.75e-05	Rap guanine nucleotide exchange factor-like 1 (Link guanine nucleotide exchange factor II) (Link GEFII)	ENSP00000484772	1.8e-05	ENSG00000108352	RAPGEFL1	Rap guanine nucleotide exchange factor like 1 [Source:HGNC Symbol;Acc:HGNC:17428]
TRINITY_DN147258_c0_g1	0.000316405	6.53868	NA	NA
TRINITY_DN147384_c0_g3	0.00572208	4.15544	NA	NA	ERF_HUMAN	6.67e-32	ETS domain-containing transcription factor ERF (Ets2 repressor factor) (PE-2)	ENSP00000222329	1.5e-32	ENSG00000105722	ERF	ETS2 repressor factor [Source:HGNC Symbol;Acc:HGNC:3444]
TRINITY_DN147627_c0_g3	0.309248	2.30697	0.0435457	2.57755	CLC4G_HUMAN	1.01e-129	C-type lectin domain family 4 member G (Liver and lymph node sinusoidal endothelial cell C-type lectin) (LSECtin)	ENSP00000327599	2.2e-130	ENSG00000182566	CLEC4G	C-type lectin domain family 4 member G [Source:HGNC Symbol;Acc:HGNC:24591]
TRINITY_DN148175_c0_g1	0.481917	2.3669	0.0218798	2.77022	F212A_HUMAN	3.35e-77	Protein FAM212A	ENSP00000329735	9e-78	ENSG00000185614	FAM212A	family with sequence similarity 212 member A [Source:HGNC Symbol;Acc:HGNC:32480]
TRINITY_DN151087_c0_g1*	0.0176326	2.35545	0.0145674	2.55266	PIGU_MOUSE	1.01e-05	Phosphatidylinositol glycan anchor biosynthesis class U protein (Cell division cycle protein 91-like 1) (Protein CDC91-like 1) (GPI transamidase component PIG-U)	ENSP00000217446	2.5e-06	ENSG00000101464	PIGU	phosphatidylinositol glycan anchor biosynthesis class U [Source:HGNC Symbol;Acc:HGNC:15791]
TRINITY_DN153249_c0_g1	0.276925	1.95477	0.0262433	2.05338	ASC_BOVIN	1.74e-75	Apoptosis-associated speck-like protein containing a CARD (PYD and CARD domain-containing protein)	ENSP00000247470	7.4e-65	ENSG00000103490	PYCARD	PYD and CARD domain containing [Source:HGNC Symbol;Acc:HGNC:16608]
TRINITY_DN153909_c0_g10	0.983167	-2.90392	0.017158	-12.3377
TRINITY_DN160724_c0_g2	0.44326	2.48802	0.0309995	3.02304
TRINITY_DN160862_c0_g1	0.0174969	5.27072	NA	NA
TRINITY_DN163136_c1_g1*	0.0249826	2.42671	0.0145674	2.66106	TP4A3_BOVIN	4.95e-120	Protein tyrosine phosphatase type IVA 3 (EC 3.1.3.48) (Protein-tyrosine phosphatase 4a3)	ENSP00000332274	2.2e-117	ENSG00000184489	PTP4A3	protein tyrosine phosphatase type IVA, member 3 [Source:HGNC Symbol;Acc:HGNC:9636]
TRINITY_DN165397_c0_g1	0.17548	2.43176	0.00342824	2.79142	GPX1_MACFU	3.32e-121	Glutathione peroxidase 1 (GPx-1) (GSHPx-1) (EC 1.11.1.9) (Cellular glutathione peroxidase)	ENSP00000407375	6.8e-121	ENSG00000233276	GPX1	glutathione peroxidase 1 [Source:HGNC Symbol;Acc:HGNC:4553]
TRINITY_DN165737_c0_g1	0.147529	2.29899	0.029587	2.56863	HIC1_MOUSE	0	Hypermethylated in cancer 1 protein (Hic-1)	ENSP00000314080	0	ENSG00000177374	HIC1	hypermethylated in cancer 1 [Source:HGNC Symbol;Acc:HGNC:4909]
TRINITY_DN166191_c0_g3	0.0997236	2.95058	0.0105559	3.72696	TPPC5_HUMAN	8.28e-121	Trafficking protein particle complex subunit 5	ENSP00000399025	1.8e-121	ENSG00000181029	TRAPPC5	trafficking protein particle complex 5 [Source:HGNC Symbol;Acc:HGNC:23067]
TRINITY_DN166874_c0_g1	0.192558	1.91322	0.0362042	2.02933	ACTN2_HUMAN	0	Alpha-actinin-2 (Alpha-actinin skeletal muscle isoform 2) (F-actin cross-linking protein)	ENSP00000438384	0	ENSG00000077522	ACTN2	actinin alpha 2 [Source:HGNC Symbol;Acc:HGNC:164]
TRINITY_DN167251_c0_g2	0.175794	2.31177	0.0145674	2.60629	HTRA3_HUMAN	0	Serine protease HTRA3 (EC 3.4.21.-) (High-temperature requirement factor A3) (Pregnancy-related serine protease)	ENSP00000303766	0	ENSG00000170801	HTRA3	HtrA serine peptidase 3 [Source:HGNC Symbol;Acc:HGNC:30406]
TRINITY_DN169504_c0_g2	0.464129	3.37995	0.0219668	7.74358
TRINITY_DN169538_c0_g1	0.325888	2.41329	0.029587	2.78562	S22AI_HUMAN	2.33e-152	Solute carrier family 22 member 18 (Beckwith-Wiedemann syndrome chromosomal region 1 candidate gene A protein) (Efflux transporter-like protein) (Imprinted multi-membrane-spanning polyspecific transporter-related protein 1) (Organic cation transporter-lik	ENSP00000480848	4.3e-153	ENSG00000276130	SLC22A18	solute carrier family 22 member 18 [Source:HGNC Symbol;Acc:HGNC:10964]
TRINITY_DN169570_c0_g3	0.0670311	3.4011	0.00382954	4.75024	CQ089_HUMAN	1.04e-27	Uncharacterized protein C17orf89	ENSP00000400184	2.3e-28	ENSG00000224877	C17orf89	chromosome 17 open reading frame 89 [Source:HGNC Symbol;Acc:HGNC:33551]
TRINITY_DN171377_c0_g2	0.641609	2.68887	0.0383495	3.44618	MGMT_MOUSE	5.99e-86	Methylated-DNA--protein-cysteine methyltransferase (EC 2.1.1.63) (6-O-methylguanine-DNA methyltransferase) (MGMT) (O-6-methylguanine-DNA-alkyltransferase)	ENSP00000302111	1.1e-84	ENSG00000170430	MGMT	O-6-methylguanine-DNA methyltransferase [Source:HGNC Symbol;Acc:HGNC:7059]
TRINITY_DN171853_c0_g1	0.32345	3.06737	0.0145674	4.56305	JUND_BOVIN	3.01e-119	Transcription factor jun-D	ENSP00000252818	1.4e-116	ENSG00000130522	JUND	JunD proto-oncogene, AP-1 transcription factor subunit [Source:HGNC Symbol;Acc:HGNC:6206]
TRINITY_DN171965_c0_g3	0.407858	2.70945	0.0163303	3.56771	MXRA8_BOVIN	0	Matrix-remodeling-associated protein 8 (Limitrin)	ENSP00000307887	0	ENSG00000162576	MXRA8	matrix remodeling associated 8 [Source:HGNC Symbol;Acc:HGNC:7542]
TRINITY_DN171968_c0_g2*	0.00302445	2.15995	0.00640476	2.24389	CHC10_HUMAN	6.01e-35	Coiled-coil-helix-coiled-coil-helix domain-containing protein 10, mitochondrial (Protein N27C7-4)	ENSP00000418428	1.3e-35	ENSG00000250479	CHCHD10	coiled-coil-helix-coiled-coil-helix domain containing 10 [Source:HGNC Symbol;Acc:HGNC:15559]
TRINITY_DN172066_c0_g1*	0.000132013	2.92209	0.000463112	3.19541	G0S2_MOUSE	1.79e-13	G0/G1 switch protein 2 (G0S2-like protein)	ENSP00000355996	5.5e-14	ENSG00000123689	G0S2	G0/G1 switch 2 [Source:HGNC Symbol;Acc:HGNC:30229]
TRINITY_DN173066_c0_g1*	0.0222681	2.5245	0.00181832	2.82843	GAS1_HUMAN	6.44e-118	Growth arrest-specific protein 1 (GAS-1)	ENSP00000298743	1.4e-118	ENSG00000180447	GAS1	growth arrest specific 1 [Source:HGNC Symbol;Acc:HGNC:4165]
TRINITY_DN173091_c1_g1*	0.00733878	2.31177	0.0145674	2.45377	CENPW_HUMAN	2.89e-38	Centromere protein W (CENP-W) (Cancer-up-regulated gene 2 protein)	ENSP00000357311	6.4e-39	ENSG00000203760	CENPW	centromere protein W [Source:HGNC Symbol;Acc:HGNC:21488]
TRINITY_DN174582_c2_g2	0.000315456	6.93069	NA	NA	MAPK5_HUMAN	3.3e-15	MAP kinase-activated protein kinase 5 (MAPK-activated protein kinase 5) (MAPKAP kinase 5) (MAPKAP-K5) (MAPKAPK-5) (MK-5) (MK5) (EC 2.7.11.1) (p38-regulated/activated protein kinase) (PRAK)	ENSP00000449381	7.3e-16	ENSG00000089022	MAPKAPK5	mitogen-activated protein kinase-activated protein kinase 5 [Source:HGNC Symbol;Acc:HGNC:6889]
TRINITY_DN174647_c0_g2	0.575633	2.91602	0.0218798	4.46296	CEBPA_RAT	5.33e-110	CCAAT/enhancer-binding protein alpha (C/EBP alpha)	ENSP00000427514	2.1e-104	ENSG00000245848	CEBPA	CCAAT/enhancer binding protein alpha [Source:HGNC Symbol;Acc:HGNC:1833]
TRINITY_DN175429_c0_g1	0.0898233	3.28297	0.00270964	4.62355	TSSC4_BOVIN	1.38e-71	Protein TSSC4	ENSP00000411224	1.3e-70	ENSG00000184281	TSSC4	tumor suppressing subtransferable candidate 4 [Source:HGNC Symbol;Acc:HGNC:12386]
TRINITY_DN175612_c0_g2*	8.83643e-05	3.3566	9.09956e-05	3.79211	KLC3_BOVIN	1.78e-83	Kinesin light chain 3	ENSP00000465950	4.2e-83	ENSG00000104892	KLC3	kinesin light chain 3 [Source:HGNC Symbol;Acc:HGNC:20717]
TRINITY_DN176101_c0_g2*	0.000315456	3.70892	5.20782e-05	4.46605	TNR18_HUMAN	2.19e-53	Tumor necrosis factor receptor superfamily member 18 (Activation-inducible TNFR family receptor) (Glucocorticoid-induced TNFR-related protein) (CD antigen CD357)	ENSP00000368570	4.8e-54	ENSG00000186891	TNFRSF18	TNF receptor superfamily member 18 [Source:HGNC Symbol;Acc:HGNC:11914]
TRINITY_DN176551_c0_g2*	0.0222681	3.08656	0.00181832	3.80527
TRINITY_DN177565_c0_g3*	0.0027569	2.84021	0.00270964	3.17334	LORF1_HUMAN	1.01e-09	LINE-1 retrotransposable element ORF1 protein (L1ORF1p) (LINE retrotransposable element 1) (LINE1 retrotransposable element 1)
TRINITY_DN178002_c4_g30	0.693912	2.38337	0.0494495	2.87986	PHLA3_HUMAN	1.1e-80	Pleckstrin homology-like domain family A member 3 (TDAG51/Ipl homolog 1)	ENSP00000356278	2.4e-81	ENSG00000174307	PHLDA3	pleckstrin homology like domain family A member 3 [Source:HGNC Symbol;Acc:HGNC:8934]
TRINITY_DN178281_c0_g1	0.386515	2.0548	0.0218798	2.24389	UBAD2_HUMAN	1.1e-98	UBA-like domain-containing protein 2	ENSP00000331298	2.4e-99	ENSG00000185262	UBALD2	UBA like domain containing 2 [Source:HGNC Symbol;Acc:HGNC:28438]
TRINITY_DN178664_c2_g1	0.0898233	2.62806	0.00832728	3.08442	PIM3_RAT	0	Serine/threonine-protein kinase pim-3 (EC 2.7.11.1) (Kinase induced by depolarization) (Protein kinase Kid-1)	ENSP00000353824	0	ENSG00000198355	PIM3	Pim-3 proto-oncogene, serine/threonine kinase [Source:HGNC Symbol;Acc:HGNC:19310]
TRINITY_DN178792_c0_g2	0.0222681	3.17114	NA	NA	CYS1_MOUSE	2.77e-06	Cystin-1 (Cilia-associated protein)	ENSP00000371234	0.00059	ENSG00000205795	CYS1	cystin 1 [Source:HGNC Symbol;Acc:HGNC:18525]
TRINITY_DN179035_c0_g1	0.126614	2.6703	0.0156371	3.1145	NSMA2_HUMAN	5.94e-58	Sphingomyelin phosphodiesterase 3 (EC 3.1.4.12) (Neutral sphingomyelinase 2) (nSMase-2) (nSMase2) (Neutral sphingomyelinase II)	ENSP00000219334	1.4e-58	ENSG00000103056	SMPD3	sphingomyelin phosphodiesterase 3 [Source:HGNC Symbol;Acc:HGNC:14240]
TRINITY_DN179055_c2_g8	0.063961	2.06337	0.0145674	2.19314	ACTS_PLEWA	7.2e-72	Actin, alpha skeletal muscle (Fragment)	ENSP00000355645	1.1e-69	ENSG00000143632	ACTA1	actin, alpha 1, skeletal muscle [Source:HGNC Symbol;Acc:HGNC:129]
TRINITY_DN180362_c3_g1	0.0414626	4.79989	NA	NA
TRINITY_DN180941_c0_g2	0.661077	1.99861	0.0363301	2.21914
TRINITY_DN182067_c3_g1	0.188549	2.70757	0.0220942	3.24226	DDC_HUMAN	0	Aromatic-L-amino-acid decarboxylase (AADC) (EC 4.1.1.28) (DOPA decarboxylase) (DDC)	ENSP00000403644	0	ENSG00000132437	DDC	dopa decarboxylase [Source:HGNC Symbol;Acc:HGNC:2719]
TRINITY_DN182236_c0_g7	0.173661	2.3408	0.0400653	2.58829	SIG10_HUMAN	2.1e-30	Sialic acid-binding Ig-like lectin 10 (Siglec-10) (Siglec-like protein 2)	ENSP00000389132	4.2e-31	ENSG00000142512	SIGLEC10	sialic acid binding Ig like lectin 10 [Source:HGNC Symbol;Acc:HGNC:15620]
TRINITY_DN182376_c1_g2*	0.0268079	2.16595	0.0262433	2.28945	ZN304_HUMAN	1.02e-94	Zinc finger protein 304 (KRAB-containing zinc finger protein)	ENSP00000470319	2.3e-95	ENSG00000131845	ZNF304	zinc finger protein 304 [Source:HGNC Symbol;Acc:HGNC:13505]
TRINITY_DN182588_c2_g1	0.192558	2.61716	0.00837053	3.14269	CBX4_HUMAN	0	E3 SUMO-protein ligase CBX4 (EC 6.3.2.-) (Chromobox protein homolog 4) (Polycomb 2 homolog) (Pc2) (hPc2)	ENSP00000269397	0	ENSG00000141582	CBX4	chromobox 4 [Source:HGNC Symbol;Acc:HGNC:1554]
TRINITY_DN183405_c5_g1	0.471663	2.2974	0.043016	2.66106	TBX3_HUMAN	3.81e-158	T-box transcription factor TBX3 (T-box protein 3)	ENSP00000257567	5.3e-159	ENSG00000135111	TBX3	T-box 3 [Source:HGNC Symbol;Acc:HGNC:11602]
TRINITY_DN184226_c0_g1	0.312979	2.25949	0.0145674	2.51228	SEM3F_HUMAN	5.04e-132	Semaphorin-3F (Sema III/F) (Semaphorin IV) (Sema IV)	ENSP00000388931	1.2e-133	ENSG00000001617	SEMA3F	semaphorin 3F [Source:HGNC Symbol;Acc:HGNC:10728]
TRINITY_DN184298_c1_g1	0.47323	1.94801	0.029587	2.08493	FA53A_CHICK	1.47e-37	Protein FAM53A (Dorsal neural-tube nuclear protein)	ENSP00000419044	1.7e-33	ENSG00000174137	FAM53A	family with sequence similarity 53 member A [Source:HGNC Symbol;Acc:HGNC:31860]
TRINITY_DN184612_c4_g3*	0.0268079	3.99446	0.00181832	6.54322	SIVA_HUMAN	3.08e-73	Apoptosis regulatory protein Siva (CD27-binding protein) (CD27BP)	ENSP00000329213	6.8e-74	ENSG00000184990	SIVA1	SIVA1 apoptosis inducing factor [Source:HGNC Symbol;Acc:HGNC:17712]
TRINITY_DN184905_c6_g7	0.123733	3.02304	0.00364708	3.97237	METL9_BOVIN	4.98e-104	Methyltransferase-like protein 9	ENSP00000379335	1.3e-104	ENSG00000197006	METTL9	methyltransferase like 9 [Source:HGNC Symbol;Acc:HGNC:24586]
TRINITY_DN184983_c0_g7	0.277355	-3.40345	0.015896	-5.82396	S10A7_HORSE	2.36e-12	Protein S100-A7 (Psoriasin) (S100 calcium-binding protein A7)	ENSP00000357712	8e-13	ENSG00000143556	S100A7	S100 calcium binding protein A7 [Source:HGNC Symbol;Acc:HGNC:10497]
TRINITY_DN185008_c0_g1	0.449624	2.805	0.0262433	3.7218
TRINITY_DN185170_c4_g1	0.698409	2.0548	0.0451954	2.29104	UBE2S_BOVIN	1.98e-107	Ubiquitin-conjugating enzyme E2 S (EC 2.3.2.23) (E2 ubiquitin-conjugating enzyme S) (Ubiquitin carrier protein S) (Ubiquitin-protein ligase S)	ENSP00000264552	1e-107	ENSG00000108106	UBE2S	ubiquitin conjugating enzyme E2 S [Source:HGNC Symbol;Acc:HGNC:17895]
TRINITY_DN185341_c1_g8	0.284032	2.0806	0.0262433	2.23303	LRC45_HUMAN	0	Leucine-rich repeat-containing protein 45	ENSP00000306760	0	ENSG00000169683	LRRC45	leucine rich repeat containing 45 [Source:HGNC Symbol;Acc:HGNC:28302]
TRINITY_DN185486_c2_g1	0.479741	2.49493	0.0442702	3.02933	ZNHI2_BOVIN	2.41e-142	Zinc finger HIT domain-containing protein 2	ENSP00000308548	1.5e-142	ENSG00000174276	ZNHIT2	zinc finger HIT-type containing 2 [Source:HGNC Symbol;Acc:HGNC:1177]
TRINITY_DN185610_c0_g1	0.846631	2.87189	0.0438816	4.86689	PHLA2_HUMAN	1.32e-63	Pleckstrin homology-like domain family A member 2 (Beckwith-Wiedemann syndrome chromosomal region 1 candidate gene C protein) (Imprinted in placenta and liver protein) (Tumor-suppressing STF cDNA 3 protein) (Tumor-suppressing subchromosomal transferable f	ENSP00000319231	2.9e-64	ENSG00000181649	PHLDA2	pleckstrin homology like domain family A member 2 [Source:HGNC Symbol;Acc:HGNC:12385]
TRINITY_DN185658_c0_g2*	0.0136664	2.61172	0.00246897	2.85997	PAXX_HUMAN	9.22e-72	Protein PAXX (Paralog of XRCC4 and XLF) (XRCC4-like small protein)	ENSP00000360682	2e-72	ENSG00000148362	C9orf142	chromosome 9 open reading frame 142 [Source:HGNC Symbol;Acc:HGNC:27849]
TRINITY_DN186715_c0_g2	0.146949	2.50707	0.0176481	2.83235	LPP60_HUMAN	0	60 kDa lysophospholipase (EC 3.1.1.5) [Includes: L-asparaginase (EC 3.5.1.1) (L-asparagine amidohydrolase); Platelet-activating factor acetylhydrolase (PAF acetylhydrolase) (EC 3.1.1.47)]	ENSP00000450040	0	ENSG00000166183	ASPG	asparaginase [Source:HGNC Symbol;Acc:HGNC:20123]
TRINITY_DN186840_c1_g1*	0.000315456	5.53276	5.20782e-05	9.98664
TRINITY_DN187016_c0_g1	0.762965	2.46058	0.0406219	3.10588	ZN703_HUMAN	0	Zinc finger protein 703 (Zinc finger elbow-related proline domain protein 1)	ENSP00000332325	0	ENSG00000183779	ZNF703	zinc finger protein 703 [Source:HGNC Symbol;Acc:HGNC:25883]
TRINITY_DN187891_c0_g2	0.223858	2.17799	0.0440503	2.38337
TRINITY_DN187988_c2_g1	0.298442	2.94445	0.0262433	3.92856
TRINITY_DN188127_c0_g1*	0.00388174	2.2548	0.00364708	2.39828	CS043_HUMAN	2.27e-25	Uncharacterized protein C19orf43	ENSP00000242784	5e-26	ENSG00000123144	C19orf43	chromosome 19 open reading frame 43 [Source:HGNC Symbol;Acc:HGNC:28424]
TRINITY_DN188251_c1_g1	0.267181	2.29262	0.0303463	2.54912	CBR1_PONAB	0	Carbonyl reductase [NADPH] 1 (EC 1.1.1.184) (15-hydroxyprostaglandin dehydrogenase [NADP(+)]) (EC 1.1.1.197) (20-beta-hydroxysteroid dehydrogenase) (NADPH-dependent carbonyl reductase 1) (Prostaglandin 9-ketoreductase) (Prostaglandin-E(2) 9-reductase) (EC	ENSP00000290349	0	ENSG00000159228	CBR1	carbonyl reductase 1 [Source:HGNC Symbol;Acc:HGNC:1548]
TRINITY_DN188407_c2_g1	0.517741	2.83039	0.0281605	3.92584
TRINITY_DN188597_c1_g2	0.17548	2.89788	0.0145674	3.67056
TRINITY_DN188768_c0_g4	0.000274817	6.86852	NA	NA
TRINITY_DN189070_c1_g2	0.633648	2.07628	0.0353332	2.28786	SCRIB_HUMAN	0	Protein scribble homolog (Scribble) (hScrib) (Protein LAP4)	ENSP00000322938	0	ENSG00000180900	SCRIB	scribbled planar cell polarity protein [Source:HGNC Symbol;Acc:HGNC:30377]
TRINITY_DN189070_c1_g3	0.692536	2.03778	0.0432473	2.23923	SCRIB_HUMAN	1.68e-133	Protein scribble homolog (Scribble) (hScrib) (Protein LAP4)	ENSP00000349486	5e-136	ENSG00000180900	SCRIB	scribbled planar cell polarity protein [Source:HGNC Symbol;Acc:HGNC:30377]
TRINITY_DN189121_c1_g5	0.481917	3.33572	0.0218798	7.19004	BORG3_HUMAN	4.02e-29	Cdc42 effector protein 5 (Binder of Rho GTPases 3)	ENSP00000301200	8.9e-30	ENSG00000167617	CDC42EP5	CDC42 effector protein 5 [Source:HGNC Symbol;Acc:HGNC:17408]
TRINITY_DN189369_c1_g9	0.179379	2.27521	0.0365366	2.47084	CDCA4_HUMAN	1.48e-84	Cell division cycle-associated protein 4 (Hematopoietic progenitor protein)	ENSP00000376369	3.3e-85	ENSG00000170779	CDCA4	cell division cycle associated 4 [Source:HGNC Symbol;Acc:HGNC:14625]
TRINITY_DN189532_c5_g5	0.177069	2.45377	0.022757	2.77214	MF14B_HUMAN	2.22e-11	Hippocampus abundant transcript-like protein 1 (Major facilitator superfamily domain-containing 14B)	ENSP00000364493	4.9e-12	ENSG00000148110	MFSD14B	major facilitator superfamily domain containing 14B [Source:HGNC Symbol;Acc:HGNC:23376]
TRINITY_DN189542_c5_g1	0.0292363	1.98069	0.00779592	2.08204
TRINITY_DN189641_c3_g2	0.580858	2.33432	0.0262433	2.69447	SUSD2_HUMAN	0	Sushi domain-containing protein 2	ENSP00000351075	0	ENSG00000099994	SUSD2	sushi domain containing 2 [Source:HGNC Symbol;Acc:HGNC:30667]
TRINITY_DN190071_c0_g2*	0.0129307	2.31659	0.0176481	2.47084	HA19_CANLF	1.08e-19	DLA class I histocompatibility antigen, A9/A9 alpha chain	ENSP00000403922	3.1e-18	ENSG00000227715	HLA-A	major histocompatibility complex, class I, A [Source:HGNC Symbol;Acc:HGNC:4931]
TRINITY_DN190081_c11_g8	0.312979	2.4932	0.0273749	2.94445
TRINITY_DN190156_c0_g1	0.963874	2.28628	0.0473407	2.79142	CO5A1_HUMAN	0	Collagen alpha-1(V) chain	ENSP00000360882	0	ENSG00000130635	COL5A1	collagen type V alpha 1 chain [Source:HGNC Symbol;Acc:HGNC:2209]
TRINITY_DN190666_c1_g4*	0.00885801	3.11666	0.00181832	3.68586	PDIP2_HUMAN	7.94e-49	Polymerase delta-interacting protein 2 (38 kDa DNA polymerase delta interaction protein) (p38)	ENSP00000475924	1.8e-49	ENSG00000004142	POLDIP2	DNA polymerase delta interacting protein 2 [Source:HGNC Symbol;Acc:HGNC:23781]
TRINITY_DN190738_c1_g1	0.633648	2.73587	0.0387091	3.77114	C1QT4_HUMAN	2.45e-97	Complement C1q tumor necrosis factor-related protein 4	ENSP00000302274	5.4e-98	ENSG00000172247	C1QTNF4	C1q and tumor necrosis factor related protein 4 [Source:HGNC Symbol;Acc:HGNC:14346]
TRINITY_DN191054_c0_g1	0.211984	2.73397	0.0209133	3.27842
TRINITY_DN191180_c0_g3	0.331408	2.1155	0.0152608	2.27048	SRBP1_PIG	0	Sterol regulatory element-binding protein 1 (SREBP-1) (Adipocyte determination and differentiation-dependent factor 1) (Sterol regulatory element-binding transcription factor 1) [Cleaved into: Processed sterol regulatory element-binding protein 1]	ENSP00000348069	0	ENSG00000072310	SREBF1	sterol regulatory element binding transcription factor 1 [Source:HGNC Symbol;Acc:HGNC:11289]
TRINITY_DN191457_c1_g1	0.0136664	1.95613	0.0262433	2.02651	MAD4_HUMAN	7.09e-105	Max dimerization protein 4 (Max dimerizer 4) (Class C basic helix-loop-helix protein 12) (bHLHc12) (Max-associated protein 4) (Max-interacting transcriptional repressor MAD4)	ENSP00000337889	1.6e-105	ENSG00000123933	MXD4	MAX dimerization protein 4 [Source:HGNC Symbol;Acc:HGNC:13906]
TRINITY_DN191485_c4_g1*	0.0268079	3.99169	0.0018465	6.56593	MESD1_MOUSE	0	Mesoderm development candidate 1	ENSP00000267984	0	ENSG00000140406	MESDC1	mesoderm development candidate 1 [Source:HGNC Symbol;Acc:HGNC:13519]
TRINITY_DN191512_c2_g1	0.000658563	6.7132	NA	NA
TRINITY_DN191512_c2_g3	0.0268079	5.03503	NA	NA
TRINITY_DN191587_c2_g3	NA	2.24856	0.0383495	2.57576	CD36_MESAU	0	Platelet glycoprotein 4 (Glycoprotein IIIb) (GPIIIB) (PAS IV) (PAS-4) (Platelet glycoprotein IV) (GPIV) (CD antigen CD36)	ENSP00000411411	0	ENSG00000135218	CD36	CD36 molecule [Source:HGNC Symbol;Acc:HGNC:1663]
TRINITY_DN191867_c0_g1*	0.0268079	4.3259	0.00177315	8.52087	DESM_HUMAN	4.39e-42	Desmin	ENSP00000363071	9.7e-43	ENSG00000175084	DES	desmin [Source:HGNC Symbol;Acc:HGNC:2770]
TRINITY_DN191867_c1_g2	0.0830676	1.92786	0.0262433	2.04061	DESM_MESAU	4.06e-97	Desmin	ENSP00000363071	2e-97	ENSG00000175084	DES	desmin [Source:HGNC Symbol;Acc:HGNC:2770]
TRINITY_DN191870_c0_g5	0.671193	2.83431	0.0362042	4.27226	H2AX_HUMAN	3.23e-63	Histone H2AX (H2a/x) (Histone H2A.X)	ENSP00000434024	7.1e-64	ENSG00000188486	H2AFX	H2A histone family member X [Source:HGNC Symbol;Acc:HGNC:4739]
TRINITY_DN191870_c0_g6	0.110729	2.32463	0.00364708	2.59908	H2AJ_MACFA	6.65e-83	Histone H2A.J (H2a/j)	ENSP00000373730	5.1e-83	ENSG00000246705	H2AFJ	H2A histone family member J [Source:HGNC Symbol;Acc:HGNC:14456]
TRINITY_DN193332_c3_g3*	0.000315456	3.83174	0.000463112	4.68484	QCR6_BOVIN	4.28e-38	Cytochrome b-c1 complex subunit 6, mitochondrial (Complex III subunit 6) (Complex III subunit VIII) (Cytochrome c1 non-heme 11 kDa protein) (Mitochondrial hinge protein) (Ubiquinol-cytochrome c reductase complex 11 kDa protein)	ENSP00000309565	9.7e-38	ENSG00000173660	UQCRH	ubiquinol-cytochrome c reductase hinge protein [Source:HGNC Symbol;Acc:HGNC:12590]
TRINITY_DN193381_c0_g1	0.244025	2.0806	0.0107789	2.23767	JAG2_HUMAN	0	Protein jagged-2 (Jagged2) (hJ2)	ENSP00000328169	0	ENSG00000184916	JAG2	jagged 2 [Source:HGNC Symbol;Acc:HGNC:6189]
TRINITY_DN193461_c2_g1	0.661077	2.41999	0.0221191	2.95263	PYDC1_HUMAN	6.72e-34	Pyrin domain-containing protein 1 (PAAD-only protein 1) (Pyrin-only protein 1) (cellular POP1) (cPOP1)	ENSP00000304336	1.5e-34	ENSG00000169900	PYDC1	pyrin domain containing 1 [Source:HGNC Symbol;Acc:HGNC:30261]
TRINITY_DN193492_c0_g1*	0.0315191	2.6629	0.00683674	3.05252	ANKR9_HUMAN	1.33e-159	Ankyrin repeat domain-containing protein 9	ENSP00000454100	2.9e-160	ENSG00000156381	ANKRD9	ankyrin repeat domain 9 [Source:HGNC Symbol;Acc:HGNC:20096]
TRINITY_DN193624_c1_g8	0.146949	2.15696	0.0116499	2.31177
TRINITY_DN194463_c2_g2	0.188549	2.28786	0.00691102	2.53854	C170B_HUMAN	0	Centrosomal protein of 170 kDa protein B (Centrosomal protein 170B) (Cep170B)	ENSP00000404151	0	ENSG00000099814	CEP170B	centrosomal protein 170B [Source:HGNC Symbol;Acc:HGNC:20362]
TRINITY_DN194506_c0_g3	0.000128717	6.84002	NA	NA	UCRI_RAT	3.8e-34	Cytochrome b-c1 complex subunit Rieske, mitochondrial (EC 1.10.2.2) (Complex III subunit 5) (Cytochrome b-c1 complex subunit 5) (Liver regeneration-related protein LRRGT00195) (Rieske iron-sulfur protein) (RISP) (Ubiquinol-cytochrome c reductase iron-sulf	ENSP00000306397	3e-29	ENSG00000169021	UQCRFS1	ubiquinol-cytochrome c reductase, Rieske iron-sulfur polypeptide 1 [Source:HGNC Symbol;Acc:HGNC:12587]
TRINITY_DN194543_c3_g2	0.700805	2.16295	0.0379849	2.48113	CFAD_BOVIN	9.62e-145	Complement factor D (EC 3.4.21.46) (Adipsin) (C3 convertase activator) (Properdin factor D)	ENSP00000332139	1.8e-137	ENSG00000197766	CFD	complement factor D [Source:HGNC Symbol;Acc:HGNC:2771]
TRINITY_DN194703_c2_g5	0.116715	2.42839	0.0219668	2.70195	NUD14_BOVIN	3.73e-124	Uridine diphosphate glucose pyrophosphatase (UDPG pyrophosphatase) (UGPPase) (EC 3.6.1.45) (Nucleoside diphosphate-linked moiety X motif 14) (Nudix motif 14)	ENSP00000376349	1e-121	ENSG00000183828	NUDT14	nudix hydrolase 14 [Source:HGNC Symbol;Acc:HGNC:20141]
TRINITY_DN194998_c2_g5	0.000881935	4.12102	NA	NA	COPZ2_HUMAN	4.95e-33	Coatomer subunit zeta-2 (Zeta-2-coat protein) (Zeta-2 COP)	ENSP00000480707	1.1e-33	ENSG00000005243	COPZ2	coatomer protein complex subunit zeta 2 [Source:HGNC Symbol;Acc:HGNC:19356]
TRINITY_DN195010_c5_g3	0.661077	2.50359	0.0475474	3.13616	RN225_HUMAN	3.6e-05	RING finger protein 225	ENSP00000470441	8e-06	ENSG00000269855	RNF225	ring finger protein 225 [Source:HGNC Symbol;Acc:HGNC:51249]
TRINITY_DN195236_c1_g1	0.0145425	-1.98343	0.0151811	-2.04202	ITA6_HUMAN	2.08e-07	Integrin alpha-6 (CD49 antigen-like family member F) (VLA-6) (CD antigen CD49f) [Cleaved into: Integrin alpha-6 heavy chain; Integrin alpha-6 light chain; Processed integrin alpha-6 (Alpha6p)]	ENSP00000386614	4.4e-08	ENSG00000091409	ITGA6	integrin subunit alpha 6 [Source:HGNC Symbol;Acc:HGNC:6142]
TRINITY_DN195306_c1_g2	0.464129	2.27363	0.0204191	2.60449	MBOA7_HUMAN	0	Lysophospholipid acyltransferase 7 (LPLAT 7) (EC 2.3.1.-) (1-acylglycerophosphatidylinositol O-acyltransferase) (EC 2.3.1.n4) (Bladder and breast carcinoma-overexpressed gene 1 protein) (Leukocyte receptor cluster member 4) (Lysophosphatidylinositol acylt	ENSP00000484933	0	ENSG00000275118	MBOAT7	membrane bound O-acyltransferase domain containing 7 [Source:HGNC Symbol;Acc:HGNC:15505]
TRINITY_DN195428_c1_g5	0.347501	2.66106	0.0262433	3.35195	NEB2_HUMAN	7.16e-33	Neurabin-2 (Neurabin-II) (Protein phosphatase 1 regulatory subunit 9B) (Spinophilin)	ENSP00000478767	1.8e-33	ENSG00000108819	PPP1R9B	protein phosphatase 1 regulatory subunit 9B [Source:HGNC Symbol;Acc:HGNC:9298]
TRINITY_DN195930_c1_g1	0.276925	2.51926	0.0137778	2.96493	CARD9_HUMAN	0	Caspase recruitment domain-containing protein 9 (hCARD9)	ENSP00000360797	0	ENSG00000187796	CARD9	caspase recruitment domain family member 9 [Source:HGNC Symbol;Acc:HGNC:16391]
TRINITY_DN196146_c3_g2	0.0544753	3.14923	0.00246897	4.08405	CEBPD_HUMAN	1.42e-98	CCAAT/enhancer-binding protein delta (C/EBP delta) (Nuclear factor NF-IL6-beta) (NF-IL6-beta)	ENSP00000386165	3.1e-99	ENSG00000221869	CEBPD	CCAAT/enhancer binding protein delta [Source:HGNC Symbol;Acc:HGNC:1835]
TRINITY_DN196249_c0_g3	0.183399	2.18253	0.0221191	2.38998	CP131_HUMAN	0	Centrosomal protein of 131 kDa (5-azacytidine-induced protein 1) (Pre-acrosome localization protein 1)	ENSP00000393583	0	ENSG00000141577	CEP131	centrosomal protein 131 [Source:HGNC Symbol;Acc:HGNC:29511]
TRINITY_DN196524_c0_g1	0.0288547	4.70763	NA	NA	NELFA_MOUSE	2.51e-21	Negative elongation factor A (NELF-A) (Wolf-Hirschhorn syndrome candidate 2 homolog) (mWHSC2)	ENSP00000387776	1.2e-23	ENSG00000185049	NELFA	negative elongation factor complex member A [Source:HGNC Symbol;Acc:HGNC:12768]
TRINITY_DN196649_c1_g1	0.198339	2.2548	0.0262433	2.47255	RSBN1_MOUSE	9.68e-78	Round spermatid basic protein 1 (Rosbin)	ENSP00000479490	2.4e-77	ENSG00000081019	RSBN1	round spermatid basic protein 1 [Source:HGNC Symbol;Acc:HGNC:25642]
TRINITY_DN196712_c0_g2	0.0528897	1.94127	0.030103	2.01531	NAV1_HUMAN	4.86e-51	Neuron navigator 1 (Pore membrane and/or filament-interacting-like protein 3) (Steerin-1) (Unc-53 homolog 1) (unc53H1)	ENSP00000356271	1.1e-51	ENSG00000134369	NAV1	neuron navigator 1 [Source:HGNC Symbol;Acc:HGNC:15989]
TRINITY_DN196915_c0_g1	0.648776	2.28469	0.0262433	2.62806	MIF_MERUN	1.82e-69	Macrophage migration inhibitory factor (MIF) (EC 5.3.2.1) (L-dopachrome isomerase) (L-dopachrome tautomerase) (EC 5.3.3.12) (Phenylpyruvate tautomerase)	ENSP00000215754	7.2e-69	ENSG00000240972	MIF	macrophage migration inhibitory factor (glycosylation-inhibiting factor) [Source:HGNC Symbol;Acc:HGNC:7097]
TRINITY_DN197001_c0_g1*	0.0268079	3.64521	0.00246774	5.23431	1433F_HUMAN	7.7e-36	14-3-3 protein eta (Protein AS1)	ENSP00000248975	1.7e-36	ENSG00000128245	YWHAH	tyrosine 3-monooxygenase/tryptophan 5-monooxygenase activation protein eta [Source:HGNC Symbol;Acc:HGNC:12853]
TRINITY_DN197141_c6_g1	0.732131	2.62624	0.0427091	3.53816	MAFF_BOVIN	8.08e-49	Transcription factor MafF (V-maf musculoaponeurotic fibrosarcoma oncogene homolog F)	ENSP00000416493	4e-50	ENSG00000185022	MAFF	MAF bZIP transcription factor F [Source:HGNC Symbol;Acc:HGNC:6780]
TRINITY_DN197543_c5_g7	0.0541668	2.16895	0.00683674	2.32624
TRINITY_DN197639_c3_g1	0.983167	2.85205	0.0309995	10.077
TRINITY_DN197785_c3_g1	0.0158173	4.96227	NA	NA
TRINITY_DN197967_c0_g1	0.700805	2.81084	0.0400653	4.09823	ENASE_MOUSE	0	Cytosolic endo-beta-N-acetylglucosaminidase (ENGase) (EC 3.2.1.96)	ENSP00000462333	0	ENSG00000167280	ENGASE	endo-beta-N-acetylglucosaminidase [Source:HGNC Symbol;Acc:HGNC:24622]
TRINITY_DN198012_c0_g1	0.0596463	2.49839	0.0156371	2.76638
TRINITY_DN198070_c3_g1	0.510798	3.32649	0.0285005	7.50577	IER5L_MOUSE	1e-132	Immediate early response gene 5-like protein	ENSP00000361569	1.2e-67	ENSG00000188483	IER5L	immediate early response 5 like [Source:HGNC Symbol;Acc:HGNC:23679]
TRINITY_DN198263_c1_g2	0.0107664	4.49712	NA	NA	MEGF6_HUMAN	0	Multiple epidermal growth factor-like domains protein 6 (Multiple EGF-like domains protein 6) (Epidermal growth factor-like protein 3) (EGF-like protein 3)	ENSP00000348982	0	ENSG00000162591	MEGF6	multiple EGF like domains 6 [Source:HGNC Symbol;Acc:HGNC:3232]
TRINITY_DN198781_c3_g2	0.081433	-2.29104	0.0322848	-2.45377	ZN551_HUMAN	1.6e-39	Zinc finger protein 551 (Zinc finger protein KOX23)	ENSP00000472674	1.4e-40	ENSG00000204519	ZNF551	zinc finger protein 551 [Source:HGNC Symbol;Acc:HGNC:25108]
TRINITY_DN198969_c2_g6	0.110324	1.9752	0.00738689	2.07772	FCGRN_MACFA	6.2e-152	IgG receptor FcRn large subunit p51 (FcRn) (IgG Fc fragment receptor transporter alpha chain) (Neonatal Fc receptor)	ENSP00000410798	1.7e-152	ENSG00000104870	FCGRT	Fc fragment of IgG receptor and transporter [Source:HGNC Symbol;Acc:HGNC:3621]
TRINITY_DN199012_c0_g4*	0.0268079	2.65737	0.0116499	2.914
TRINITY_DN199048_c3_g3	0.0513115	4.15256	0.00364708	8.20783	KLF2_HUMAN	5.17e-27	Krueppel-like factor 2 (Lung krueppel-like factor)	ENSP00000248071	1.1e-27	ENSG00000127528	KLF2	Kruppel like factor 2 [Source:HGNC Symbol;Acc:HGNC:6347]
TRINITY_DN199136_c1_g2	0.237318	2.63536	0.0131065	3.11882	PLCH2_MOUSE	0	1-phosphatidylinositol 4,5-bisphosphate phosphodiesterase eta-2 (EC 3.1.4.11) (Phosphoinositide phospholipase C-eta-2) (Phosphoinositide phospholipase C-like 4) (PLC-L4) (Phospholipase C-like protein 4) (Phospholipase C-eta-2) (PLC-eta2)	ENSP00000487140	0	ENSG00000276429	PLCH2	phospholipase C eta 2 [Source:HGNC Symbol;Acc:HGNC:29037]
TRINITY_DN199151_c0_g7	0.00302445	4.64282	NA	NA	CABIN_HUMAN	2.15e-10	Calcineurin-binding protein cabin-1 (Calcineurin inhibitor) (CAIN)	ENSP00000480560	4.7e-11	ENSG00000099991	CABIN1	calcineurin binding protein 1 [Source:HGNC Symbol;Acc:HGNC:24187]
TRINITY_DN199266_c1_g1	0.0489575	3.85572	NA	NA	SH2B2_RAT	5.23e-65	SH2B adapter protein 2 (Adapter protein with pleckstrin homology and Src homology 2 domains) (SH2 and PH domain-containing adapter protein APS)	ENSP00000440273	2.1e-60	ENSG00000160999	SH2B2	SH2B adaptor protein 2 [Source:HGNC Symbol;Acc:HGNC:17381]
TRINITY_DN199510_c5_g5	0.634473	2.67586	0.0262433	3.64016	IASPP_MOUSE	2.59e-89	RelA-associated inhibitor (Inhibitor of ASPP protein) (Protein iASPP) (NFkB-interacting protein 1) (PPP1R13B-like protein)	ENSP00000403902	1.7e-84	ENSG00000104881	PPP1R13L	protein phosphatase 1 regulatory subunit 13 like [Source:HGNC Symbol;Acc:HGNC:18838]
TRINITY_DN199609_c0_g1	0.669235	2.13022	0.0383495	2.39828				ENSP00000462406	4.3e-27	ENSG00000112245	PTP4A1	protein tyrosine phosphatase type IVA, member 1 [Source:HGNC Symbol;Acc:HGNC:9634]
TRINITY_DN199698_c5_g2	0.119485	2.02511	0.0309876	2.15846	MACD1_BOVIN	2.04e-171	O-acetyl-ADP-ribose deacetylase MACROD1 (EC 3.2.2.-) (EC 3.5.1.-) (MACRO domain-containing protein 1) (Protein LRP16) ([Protein ADP-ribosylglutamate] hydrolase)	ENSP00000255681	4.6e-163	ENSG00000133315	MACROD1	MACRO domain containing 1 [Source:HGNC Symbol;Acc:HGNC:29598]
TRINITY_DN199881_c0_g3	0.610075	2.49493	0.0404588	3.08228	CA198_BOVIN	6.68e-124	Uncharacterized protein C1orf198 homolog	ENSP00000355623	1.7e-120	ENSG00000119280	C1orf198	chromosome 1 open reading frame 198 [Source:HGNC Symbol;Acc:HGNC:25900]
TRINITY_DN200031_c2_g19	0.633648	3.13616	0.0404588	5.828
TRINITY_DN200050_c0_g1	0.0268079	4.75024	NA	NA	KLF2_HUMAN	2.24e-44	Krueppel-like factor 2 (Lung krueppel-like factor)	ENSP00000248071	5e-45	ENSG00000127528	KLF2	Kruppel like factor 2 [Source:HGNC Symbol;Acc:HGNC:6347]
TRINITY_DN200059_c0_g1	0.000128717	6.93069	NA	NA
TRINITY_DN200114_c2_g1	0.554387	2.00973	0.0435288	2.15696	PLXB1_HUMAN	0	Plexin-B1 (Semaphorin receptor SEP)	ENSP00000351338	0	ENSG00000164050	PLXNB1	plexin B1 [Source:HGNC Symbol;Acc:HGNC:9103]
TRINITY_DN200372_c2_g1	0.170111	2.69821	0.0104918	3.31498	CA106_HUMAN	1.57e-102	Uncharacterized protein C1orf106	ENSP00000392105	1.5e-104	ENSG00000163362	C1orf106	chromosome 1 open reading frame 106 [Source:HGNC Symbol;Acc:HGNC:25599]
TRINITY_DN200450_c1_g6	0.177069	3.31268	0.0145674	4.94167	KI26A_MOUSE	0	Kinesin-like protein KIF26A	ENSP00000325452	0	ENSG00000066735	KIF26A	kinesin family member 26A [Source:HGNC Symbol;Acc:HGNC:20226]
TRINITY_DN200467_c1_g3	0.747365	1.87125	0.0427091	2.0195	PLEC_HUMAN	0	Plectin (PCN) (PLTN) (Hemidesmosomal protein 1) (HD1) (Plectin-1)	ENSP00000344848	0	ENSG00000178209	PLEC	plectin [Source:HGNC Symbol;Acc:HGNC:9069]
TRINITY_DN200641_c6_g4	0.00554314	4.87026	NA	NA	GLI4_HUMAN	2.91e-104	Zinc finger protein GLI4 (Krueppel-related zinc finger protein 4) (Protein HKR4)	ENSP00000345024	6.4e-105	ENSG00000250571	GLI4	GLI family zinc finger 4 [Source:HGNC Symbol;Acc:HGNC:4320]
TRINITY_DN200691_c0_g3	0.278708	2.59908	0.0243299	3.11666	CO7A1_HUMAN	9.94e-37	Collagen alpha-1(VII) chain (Long-chain collagen) (LC collagen)	ENSP00000332371	2.2e-37	ENSG00000114270	COL7A1	collagen type VII alpha 1 chain [Source:HGNC Symbol;Acc:HGNC:2214]
TRINITY_DN200691_c0_g5	0.188549	2.66845	0.0135174	3.15579	CO7A1_HUMAN	0	Collagen alpha-1(VII) chain (Long-chain collagen) (LC collagen)	ENSP00000332371	0	ENSG00000114270	COL7A1	collagen type VII alpha 1 chain [Source:HGNC Symbol;Acc:HGNC:2214]
TRINITY_DN200813_c1_g9	0.177069	2.70945	0.0145674	3.27615	EMAL3_MOUSE	3.63e-73	Echinoderm microtubule-associated protein-like 3 (EMAP-3)	ENSP00000433417	1.7e-74	ENSG00000149499	EML3	echinoderm microtubule associated protein like 3 [Source:HGNC Symbol;Acc:HGNC:26666]
TRINITY_DN200933_c1_g12*	0.0222681	3.02095	0.00346035	3.58507	GTPB6_HUMAN	1.39e-87	Putative GTP-binding protein 6 (Pseudoautosomal GTP-binding protein-like)	ENSP00000316598	3.2e-88	ENSG00000178605	GTPBP6	GTP binding protein 6 (putative) [Source:HGNC Symbol;Acc:HGNC:30189]
TRINITY_DN201002_c0_g1	0.114249	3.34499	0.00832728	4.87702	EFC4A_HUMAN	1.09e-17	EF-hand calcium-binding domain-containing protein 4A (Calcium release-activated calcium channel regulator 2B) (CRAC channel regulator 2B) (Calcium release-activated channel regulator 2B)	ENSP00000409256	1.4e-18	ENSG00000177685	CRACR2B	calcium release activated channel regulator 2B [Source:HGNC Symbol;Acc:HGNC:28703]
TRINITY_DN201204_c3_g2*	0.00145003	3.43188	0.000463112	4.14106	IL16_HUMAN	9.97e-146	Pro-interleukin-16 [Cleaved into: Interleukin-16 (IL-16) (Lymphocyte chemoattractant factor) (LCF)]	ENSP00000453250	1.1e-153	ENSG00000172349	IL16	interleukin 16 [Source:HGNC Symbol;Acc:HGNC:5980]
TRINITY_DN217884_c0_g1	0.0441095	4.75683	NA	NA
TRINITY_DN277557_c0_g1	0.0174969	4.83327	NA	NA
TRINITY_DN337034_c0_g1	0.0268079	5.02805	NA	NA
TRINITY_DN342906_c0_g1	0.499439	2.5245	0.030103	3.10372	HNRPU_HUMAN	2.48e-21	Heterogeneous nuclear ribonucleoprotein U (hnRNP U) (Scaffold attachment factor A) (SAF-A) (p120) (pp120)	ENSP00000393151	5e-22	ENSG00000153187	HNRNPU	heterogeneous nuclear ribonucleoprotein U [Source:HGNC Symbol;Acc:HGNC:5048]
TRINITY_DN44517_c0_g1	0.0268079	4.5789	NA	NA	ZN367_HUMAN	1.95e-21	Zinc finger protein 367 (C2H2 zinc finger protein ZFF29)	ENSP00000364405	4.3e-22	ENSG00000165244	ZNF367	zinc finger protein 367 [Source:HGNC Symbol;Acc:HGNC:18320]
TRINITY_DN52406_c0_g1	0.041864	4.77004	NA	NA	EXOS6_HUMAN	8.06e-36	Exosome complex component MTR3 (Exosome component 6) (mRNA transport regulator 3 homolog) (hMtr3) (p11)	ENSP00000398597	1.8e-36	ENSG00000223496	EXOSC6	exosome component 6 [Source:HGNC Symbol;Acc:HGNC:19055]
TRINITY_DN72204_c0_g1	0.000193771	5.47174	NA	NA	CX6A2_MOUSE	2.38e-43	Cytochrome c oxidase subunit 6A2, mitochondrial (Cytochrome c oxidase polypeptide VIa-heart) (COXVIAH)	ENSP00000287490	1.4e-35	ENSG00000156885	COX6A2	cytochrome c oxidase subunit 6A2 [Source:HGNC Symbol;Acc:HGNC:2279]
TRINITY_DN83986_c0_g1	0.0129307	4.37717	NA	NA	OGFR_HUMAN	3.6e-23	Opioid growth factor receptor (OGFr) (Protein 7-60) (Zeta-type opioid receptor)	ENSP00000290291	8e-24	ENSG00000060491	OGFR	opioid growth factor receptor [Source:HGNC Symbol;Acc:HGNC:15768]
TRINITY_DN87875_c0_g1*	0.0107664	3.41527	0.00177315	4.25748	T132A_HUMAN	1.14e-63	Transmembrane protein 132A (HSPA5-binding protein 1)	ENSP00000405823	2.5e-64	ENSG00000006118	TMEM132A	transmembrane protein 132A [Source:HGNC Symbol;Acc:HGNC:31092]
TRINITY_DN93933_c0_g1	0.123733	2.97935	0.00683674	3.84504	RM41_MOUSE	5.13e-64	39S ribosomal protein L41, mitochondrial (L41mt) (MRP-L41)	ENSP00000360498	2.5e-62	ENSG00000182154	MRPL41	mitochondrial ribosomal protein L41 [Source:HGNC Symbol;Acc:HGNC:14492]
TRINITY_DN94707_c0_g1	0.0387208	4.76673	NA	NA	TTC9A_HUMAN	1.4e-07	Tetratricopeptide repeat protein 9A (TPR repeat protein 9A)	ENSP00000256367	3.1e-08	ENSG00000133985	TTC9	tetratricopeptide repeat domain 9 [Source:HGNC Symbol;Acc:HGNC:20267]

## Sheet: Table S6
S6 Table. Gene Ontology Enrichment Analysis (g:GOSt) using EdgeR-determined differentially expressed genes (>2 fold change, FDR<0.05).
Term ID	p-Value (g:SCS Threshold)	Type	Name
GO:0006928	0.0125	BP	movement of cell or subcellular component
GO:0048523	0.0386	BP	negative regulation of cellular process
