# Supplementary material for: The other white‐nose syndrome transcriptome: Tolerant and susceptible hosts respond differently to the pathogen Pseudogymnoascus destructans
Source: Ecol Evol. 2017 Aug 2;7(18):7161–70. doi: 10.1002/ece3.3234 (PMC5606880; doi:10.1002/ece3.3234)
Supplement: Supplementary file 2 [file ECE3-7-7161-s002.xlsx]

## Sheet: Database S7
Database S1. RNA-sequencing read-alignment statistics.
aPaired-end reads aligned to Myotis lucifugus genome assembly.
bPaired-end reads aligned to Pseudogymnoascus destructans genome assembly.
Library	Average Insert Size (bp)	# Paired End Reads (Raw)	# Trimmed Paired End Reads (Trimmomatic)	# Aligned Pairs (Tophat2)a	# Counts Assigned (FeatureCount)	# Unmapped Paired End Reads (Tophat2)a	# Aligned Pairs (Tophat2)b	# Counts Assigned (FeatureCount)
Mylu-Neg2	348	55659475	37593965	25111344	15464547
Mylu-Pos2	355	47126023	34365428	21583026	14453969	4530343	497330	396635
Mylu-Neg-PE	RNA extraction of pooled biopsy samples failed.
Mylu-Pos-PE	361	47730841	32109967	19283790	12866853	5303773	769793	586370

## Sheet: Database S8
Database S5. Myotis lucifugus Gene Ontology Enrichment Analysis (g:GOSt) using DESeq2-determined differentially expressed genes (padj <0.05, fold-change >2) uninfected relative to Pd-infected groups.
Term ID	p-Value (g:SCS Threshold)	Type	Name
GO:0002376	1.1e-09	BP	immune system process
GO:0050896	1.76e-09	BP	response to stimulus
GO:0001775	7.56e-09	BP	cell activation
GO:0045321	3.94e-08	BP	leukocyte activation
GO:0009605	5.61e-08	BP	response to external stimulus
GO:0070887	9.57e-08	BP	cellular response to chemical stimulus
GO:0006955	2.56e-07	BP	immune response
GO:0051716	2.67e-07	BP	cellular response to stimulus
GO:0050865	4.96e-07	BP	regulation of cell activation
GO:0002366	6.65e-07	BP	leukocyte activation involved in immune response
GO:0002263	7.88e-07	BP	cell activation involved in immune response
GO:0009617	1.11e-05	BP	response to bacterium
GO:0046649	1.57e-05	BP	lymphocyte activation
GO:0002694	2.11e-05	BP	regulation of leukocyte activation
GO:0006952	2.15e-05	BP	defense response
GO:0060326	2.18e-05	BP	cell chemotaxis
GO:0007165	2.49e-05	BP	signal transduction
GO:0006954	3.13e-05	BP	inflammatory response
GO:0042330	3.87e-05	BP	taxis
GO:0006935	3.87e-05	BP	chemotaxis
GO:0071248	4.93e-05	BP	cellular response to metal ion
GO:0007154	9.26e-05	BP	cell communication
GO:0071621	9.62e-05	BP	granulocyte chemotaxis
GO:0071241	0.000123	BP	cellular response to inorganic substance
GO:0002285	0.000133	BP	lymphocyte activation involved in immune response
GO:0044700	0.000141	BP	single organism signaling
GO:0023052	0.000153	BP	signaling
GO:0035556	0.000157	BP	intracellular signal transduction
GO:0097530	0.000198	BP	granulocyte migration
GO:0050900	0.000215	BP	leukocyte migration
GO:0002682	0.000267	BP	regulation of immune system process
GO:0051249	0.000357	BP	regulation of lymphocyte activation
GO:0030593	0.000456	BP	neutrophil chemotaxis
GO:0071277	0.000464	BP	cellular response to calcium ion
GO:0098602	0.000515	BP	single organism cell adhesion
GO:0007159	0.00052	BP	leukocyte cell-cell adhesion
GO:0030595	0.000657	BP	leukocyte chemotaxis
GO:0019220	0.000701	BP	regulation of phosphate metabolic process
GO:0002252	0.000702	BP	immune effector process
GO:0051174	0.000748	BP	regulation of phosphorus metabolic process
GO:1990266	0.000786	BP	neutrophil migration
GO:0002443	0.000906	BP	leukocyte mediated immunity
GO:0042221	0.000998	BP	response to chemical
GO:0042325	0.00101	BP	regulation of phosphorylation
GO:0007166	0.00109	BP	cell surface receptor signaling pathway
GO:0016337	0.00115	BP	single organismal cell-cell adhesion
GO:0050755	0.00119	BP	chemokine metabolic process
GO:0045123	0.00132	BP	cellular extravasation
GO:0001932	0.00132	BP	regulation of protein phosphorylation
GO:0043066	0.00149	BP	negative regulation of apoptotic process
GO:0032101	0.00156	BP	regulation of response to external stimulus
GO:0002684	0.00172	BP	positive regulation of immune system process
GO:0050867	0.00179	BP	positive regulation of cell activation
GO:0043069	0.00189	BP	negative regulation of programmed cell death
GO:0009611	0.00195	BP	response to wounding
GO:0010035	0.00218	BP	response to inorganic substance
GO:1903034	0.00324	BP	regulation of response to wounding
GO:0060548	0.00326	BP	negative regulation of cell death
GO:0071222	0.00375	BP	cellular response to lipopolysaccharide
GO:0010038	0.00463	BP	response to metal ion
GO:0097529	0.00463	BP	myeloid leukocyte migration
GO:0071219	0.0053	BP	cellular response to molecule of bacterial origin
GO:0006468	0.00577	BP	protein phosphorylation
GO:0031399	0.00632	BP	regulation of protein modification process
GO:0016310	0.00912	BP	phosphorylation
GO:0070489	0.0103	BP	T cell aggregation
GO:0042110	0.0103	BP	T cell activation
GO:0071593	0.0106	BP	lymphocyte aggregation
GO:0001816	0.0106	BP	cytokine production
GO:0031663	0.0107	BP	lipopolysaccharide-mediated signaling pathway
GO:0032268	0.0115	BP	regulation of cellular protein metabolic process
GO:0031325	0.0116	BP	positive regulation of cellular metabolic process
GO:0098609	0.013	BP	cell-cell adhesion
GO:0070486	0.0134	BP	leukocyte aggregation
GO:0071216	0.0134	BP	cellular response to biotic stimulus
GO:0002444	0.0135	BP	myeloid leukocyte mediated immunity
GO:0002286	0.0135	BP	T cell activation involved in immune response
GO:0031334	0.0151	BP	positive regulation of protein complex assembly
GO:0043207	0.0164	BP	response to external biotic stimulus
GO:0051707	0.0164	BP	response to other organism
GO:0040011	0.0177	BP	locomotion
GO:0010033	0.0186	BP	response to organic substance
GO:0051592	0.0188	BP	response to calcium ion
GO:0042742	0.0198	BP	defense response to bacterium
GO:0007155	0.0242	BP	cell adhesion
GO:0022610	0.0262	BP	biological adhesion
GO:0050829	0.0286	BP	defense response to Gram-negative bacterium
GO:0009607	0.0317	BP	response to biotic stimulus
GO:0006950	0.0338	BP	response to stress
GO:0010604	0.0344	BP	positive regulation of macromolecule metabolic process
GO:0002274	0.0391	BP	myeloid leukocyte activation
GO:0051246	0.0461	BP	regulation of protein metabolic process
GO:0006796	0.0468	BP	phosphate-containing compound metabolic process
GO:0032496	0.0484	BP	response to lipopolysaccharide
GO:0005125	0.00167	MF	cytokine activity
GO:0005138	0.0225	MF	interleukin-6 receptor binding
GO:0005126	0.0277	MF	cytokine receptor binding

## Sheet: Database S9
Database S7. Myotis lucifugus differential expression analysis in Pd-infected hibernating bats (Mylu-Pos) relative to Pd-infected post-emergence bats (Mylu-Pos-PE; padj <0.05, fold-change >2).
aFold change in gene expression of the Pd-infected hibernating bat samples compared to the Pd-infected post-emergence bat samples. Positive values indicate higher expression in the Pd-infected post-emergence bat samples.
bAdjusted probability of differential expression after Benjamini-Hochberg FDR correction.
cResult also significant with EdgeR --dispersion=0.2.
dResults similar to Myotis lucifugus differential expression analysis of uninfected relative to Pd-infected groups are highlighted in blue.
Ensembl Gene ID	EdgeR log2FoldChangea	EdgeR padjb	Ensembl Description	Putative Ortholog	Ortholog Name	Ortholog Description
ENSMLUG00000000023	-3.04096	0.00229655	sprouty RTK signaling antagonist 1 [Source:HGNC Symbol;Acc:HGNC:11269]	ENSG00000164056	SPRY1	sprouty RTK signaling antagonist 1 [Source:HGNC Symbol;Acc:HGNC:11269]
ENSMLUG00000000061	-2.6369	0.0175351	Uncharacterized protein [Source:UniProtKB/TrEMBL;Acc:G1NSF9]	ENSG00000010404	IDS	iduronate 2-sulfatase [Source:HGNC Symbol;Acc:HGNC:5389]
ENSMLUG00000000082	3.43345	0.00225977	pseudouridylate synthase 10 [Source:HGNC Symbol;Acc:HGNC:26505]	ENSG00000162927	PUS10	pseudouridylate synthase 10 [Source:HGNC Symbol;Acc:HGNC:26505]
ENSMLUG00000000088	-2.64344	0.00828867	G protein subunit alpha 13 [Source:HGNC Symbol;Acc:HGNC:4381]	ENSG00000120063	GNA13	guanine nucleotide binding protein (G protein), alpha 13 [Source:HGNC Symbol;Acc:HGNC:4381]
ENSMLUG00000000132	-2.66473	0.00808337	Uncharacterized protein [Source:UniProtKB/TrEMBL;Acc:G1NSK8]	ENSG00000136108	CKAP2	cytoskeleton associated protein 2 [Source:HGNC Symbol;Acc:HGNC:1990]
ENSMLUG00000000151	2.3263	0.0280291	replication protein A2 [Source:HGNC Symbol;Acc:HGNC:10290]	ENSG00000117748	RPA2	replication protein A2 [Source:HGNC Symbol;Acc:HGNC:10290]
ENSMLUG00000000166	2.2873	0.0326467	interleukin 1 alpha [Source:HGNC Symbol;Acc:HGNC:5991]	ENSG00000115008	IL1A	interleukin 1 alpha [Source:HGNC Symbol;Acc:HGNC:5991]
ENSMLUG00000000190	-2.94796	0.00694885	Uncharacterized protein [Source:UniProtKB/TrEMBL;Acc:G1NSQ1]	ENSG00000198535	C2CD4A	C2 calcium-dependent domain containing 4A [Source:HGNC Symbol;Acc:HGNC:33627]
ENSMLUG00000000203	2.25056	0.025608	ATP binding cassette subfamily D member 3 [Source:HGNC Symbol;Acc:HGNC:67]	ENSG00000117528	ABCD3	ATP binding cassette subfamily D member 3 [Source:HGNC Symbol;Acc:HGNC:67]
ENSMLUG00000000205	3.08337	0.00802725	C-X-C motif chemokine [Source:UniProtKB/TrEMBL;Acc:G1NSR3]	ENSG00000124875	CXCL6	chemokine (C-X-C motif) ligand 6 [Source:HGNC Symbol;Acc:HGNC:10643]
ENSMLUG00000000255	2.4187	0.0265562	acyl-CoA thioesterase 8 [Source:HGNC Symbol;Acc:HGNC:15919]	ENSG00000101473	ACOT8	acyl-CoA thioesterase 8 [Source:HGNC Symbol;Acc:HGNC:15919]
ENSMLUG00000000281	3.08806	0.00309077	adhesion G protein-coupled receptor V1 [Source:HGNC Symbol;Acc:HGNC:17416]	ENSG00000164199	ADGRV1	adhesion G protein-coupled receptor V1 [Source:HGNC Symbol;Acc:HGNC:17416]
ENSMLUG00000000293	-2.06591	0.0465813	AF4/FMR2 family member 1 [Source:HGNC Symbol;Acc:HGNC:7135]	ENSG00000172493	AFF1	AF4/FMR2 family member 1 [Source:HGNC Symbol;Acc:HGNC:7135]
ENSMLUG00000000313	2.6372	0.0197638	Uncharacterized protein [Source:UniProtKB/TrEMBL;Acc:G1NT06]	ENSG00000183347	GBP6	guanylate binding protein family member 6 [Source:HGNC Symbol;Acc:HGNC:25395]
ENSMLUG00000000344	-2.2125	0.0280291	CDC like kinase 1 [Source:HGNC Symbol;Acc:HGNC:2068]	ENSG00000013441	CLK1	CDC like kinase 1 [Source:HGNC Symbol;Acc:HGNC:2068]
ENSMLUG00000000353	-2.5556	0.0229364	RBBP8 N-terminal like [Source:HGNC Symbol;Acc:HGNC:16144]	ENSG00000130701	RBBP8NL	RBBP8 N-terminal like [Source:HGNC Symbol;Acc:HGNC:16144]
ENSMLUG00000000404	2.34608	0.0491397	myosin IA [Source:HGNC Symbol;Acc:HGNC:7595]	ENSG00000166866	MYO1A	myosin IA [Source:HGNC Symbol;Acc:HGNC:7595]
ENSMLUG00000000405	2.37542	0.025608	nucleoporin 37 [Source:HGNC Symbol;Acc:HGNC:29929]	ENSG00000075188	NUP37	nucleoporin 37kDa [Source:HGNC Symbol;Acc:HGNC:29929]
ENSMLUG00000000422	-2.01695	0.0499054	repulsive guidance molecule family member b [Source:HGNC Symbol;Acc:HGNC:26896]	ENSG00000174136	RGMB	repulsive guidance molecule family member b [Source:HGNC Symbol;Acc:HGNC:26896]
ENSMLUG00000000432	4.03134	0.0355925	hematopoietic prostaglandin D synthase [Source:HGNC Symbol;Acc:HGNC:17890]	ENSG00000163106	HPGDS	hematopoietic prostaglandin D synthase [Source:HGNC Symbol;Acc:HGNC:17890]
ENSMLUG00000000452	2.6062	0.00983682	G elongation factor, mitochondrial 1 [Source:HGNC Symbol;Acc:HGNC:13780]	ENSG00000168827	GFM1	G elongation factor, mitochondrial 1 [Source:HGNC Symbol;Acc:HGNC:13780]
ENSMLUG00000000465	-3.65075	0.000278327	CREB3 regulatory factor [Source:HGNC Symbol;Acc:HGNC:24050]	ENSG00000164463	CREBRF	CREB3 regulatory factor [Source:HGNC Symbol;Acc:HGNC:24050]
ENSMLUG00000000476	-3.0875	0.00198503	protein phosphatase, Mg2+/Mn2+ dependent 1D [Source:HGNC Symbol;Acc:HGNC:9277]	ENSG00000170836	PPM1D	protein phosphatase, Mg2+/Mn2+ dependent 1D [Source:HGNC Symbol;Acc:HGNC:9277]
ENSMLUG00000000491	2.32812	0.0275847	single-strand-selective monofunctional uracil-DNA glycosylase 1 [Source:HGNC Symbol;Acc:HGNC:17148]	ENSG00000123415	SMUG1	single-strand-selective monofunctional uracil-DNA glycosylase 1 [Source:HGNC Symbol;Acc:HGNC:17148]
ENSMLUG00000000524	2.51839	0.0459212	1-acylglycerol-3-phosphate O-acyltransferase 1 [Source:HGNC Symbol;Acc:HGNC:324]	ENSG00000204310	AGPAT1	1-acylglycerol-3-phosphate O-acyltransferase 1 [Source:HGNC Symbol;Acc:HGNC:324]
ENSMLUG00000000571	4.61879	0.000255459	progesterone immunomodulatory binding factor 1 [Source:HGNC Symbol;Acc:HGNC:23352]	ENSG00000083535	PIBF1	progesterone immunomodulatory binding factor 1 [Source:HGNC Symbol;Acc:HGNC:23352]
ENSMLUG00000000589	2.43984	0.0261162	deoxyguanosine kinase [Source:HGNC Symbol;Acc:HGNC:2858]	ENSG00000114956	DGUOK	deoxyguanosine kinase [Source:HGNC Symbol;Acc:HGNC:2858]
ENSMLUG00000000640	2.85295	0.00730529	NSE2/MMS21 homolog, SMC5-SMC6 complex SUMO ligase [Source:HGNC Symbol;Acc:HGNC:26513]	ENSG00000156831	NSMCE2	NSE2/MMS21 homolog, SMC5-SMC6 complex SUMO ligase [Source:HGNC Symbol;Acc:HGNC:26513]
ENSMLUG00000000650	2.47095	0.0235799	complement component 3a receptor 1 [Source:HGNC Symbol;Acc:HGNC:1319]	ENSG00000171860	C3AR1	complement component 3a receptor 1 [Source:HGNC Symbol;Acc:HGNC:1319]
ENSMLUG00000000672	7.07851	0.020795	HEPACAM family member 2 [Source:HGNC Symbol;Acc:HGNC:27364]	ENSG00000188175	HEPACAM2	HEPACAM family member 2 [Source:HGNC Symbol;Acc:HGNC:27364]
ENSMLUG00000000777	-2.23044	0.0311879	transmembrane protein 54 [Source:HGNC Symbol;Acc:HGNC:24143]	ENSG00000121900	TMEM54	transmembrane protein 54 [Source:HGNC Symbol;Acc:HGNC:24143]
ENSMLUG00000000785	-3.09122	0.00183672	ring finger protein 19B [Source:HGNC Symbol;Acc:HGNC:26886]	ENSG00000116514	RNF19B	ring finger protein 19B [Source:HGNC Symbol;Acc:HGNC:26886]
ENSMLUG00000000795	-2.16449	0.0354786	meteorin, glial cell differentiation regulator-like [Source:HGNC Symbol;Acc:HGNC:27584]	ENSG00000176845	METRNL	meteorin, glial cell differentiation regulator-like [Source:HGNC Symbol;Acc:HGNC:27584]
ENSMLUG00000000820	2.59414	0.0102833	atypical chemokine receptor 4 [Source:HGNC Symbol;Acc:HGNC:1611]	ENSG00000129048	ACKR4	atypical chemokine receptor 4 [Source:HGNC Symbol;Acc:HGNC:1611]
ENSMLUG00000000831	-2.429	0.0172422	N/A	ENSG00000065809	FAM107B	family with sequence similarity 107 member B [Source:HGNC Symbol;Acc:HGNC:23726]
ENSMLUG00000000838	-2.38197	0.0175746	solute carrier family 5 member 1 [Source:HGNC Symbol;Acc:HGNC:11036]	ENSG00000100170	SLC5A1	solute carrier family 5 (sodium/glucose cotransporter), member 1 [Source:HGNC Symbol;Acc:HGNC:11036]
ENSMLUG00000000843	-3.03435	0.00767273	family with sequence similarity 124 member A [Source:HGNC Symbol;Acc:HGNC:26413]	ENSG00000150510	FAM124A	family with sequence similarity 124 member A [Source:HGNC Symbol;Acc:HGNC:26413]
ENSMLUG00000000857	2.18827	0.0355536	Uncharacterized protein [Source:UniProtKB/TrEMBL;Acc:G1NU90]	N/A	N/A	N/A
ENSMLUG00000000864	-2.97266	0.00842013	Uncharacterized protein [Source:UniProtKB/TrEMBL;Acc:G1P4G7]	N/A	N/A	N/A
ENSMLUG00000000868	-2.23445	0.0351219	chromosome 5 open reading frame 30 [Source:HGNC Symbol;Acc:HGNC:25052]	ENSG00000181751	C5ORF30	chromosome 5 open reading frame 30 [Source:HGNC Symbol;Acc:HGNC:25052]
ENSMLUG00000000894	-2.8419	0.00469172	N/A	ENSG00000137449	CPEB2	cytoplasmic polyadenylation element binding protein 2 [Source:HGNC Symbol;Acc:HGNC:21745]
ENSMLUG00000000911	2.7644	0.0465813	neuropilin 1 [Source:HGNC Symbol;Acc:HGNC:8004]	ENSG00000099250	NRP1	neuropilin 1 [Source:HGNC Symbol;Acc:HGNC:8004]
ENSMLUG00000000967	-3.41421	0.00139838	insulin receptor substrate 1 [Source:HGNC Symbol;Acc:HGNC:6125]	ENSG00000169047	IRS1	insulin receptor substrate 1 [Source:HGNC Symbol;Acc:HGNC:6125]
ENSMLUG00000000972	2.67594	0.012169	rhomboid domain containing 1 [Source:HGNC Symbol;Acc:HGNC:23081]	ENSG00000144468	RHBDD1	rhomboid domain containing 1 [Source:HGNC Symbol;Acc:HGNC:23081]
ENSMLUG00000000973	3.02108	0.00698656	serine palmitoyltransferase long chain base subunit 3 [Source:HGNC Symbol;Acc:HGNC:16253]	ENSG00000172296	SPTLC3	serine palmitoyltransferase, long chain base subunit 3 [Source:HGNC Symbol;Acc:HGNC:16253]
ENSMLUG00000000975	2.49536	0.0382565	raftlin, lipid raft linker 1 [Source:HGNC Symbol;Acc:HGNC:30278]	ENSG00000131378	RFTN1	raftlin, lipid raft linker 1 [Source:HGNC Symbol;Acc:HGNC:30278]
ENSMLUG00000000977	2.66773	0.00730529	Uncharacterized protein [Source:UniProtKB/TrEMBL;Acc:L7N100]	ENSG00000179750	APOBEC3B	apolipoprotein B mRNA editing enzyme, catalytic polypeptide-like 3B [Source:HGNC Symbol;Acc:HGNC:17352]
ENSMLUG00000000984	2.77031	0.00633352	matrix metallopeptidase 3 [Source:HGNC Symbol;Acc:HGNC:7173]	ENSG00000149968	MMP3	matrix metallopeptidase 3 [Source:HGNC Symbol;Acc:HGNC:7173]
ENSMLUG00000001010	-2.69408	0.0110182	platelet derived growth factor subunit A [Source:HGNC Symbol;Acc:HGNC:8799]	ENSG00000197461	PDGFA	platelet-derived growth factor alpha polypeptide [Source:HGNC Symbol;Acc:HGNC:8799]
ENSMLUG00000001058	8.68275	0.000255459	NADPH oxidase, EF-hand calcium binding domain 5 [Source:HGNC Symbol;Acc:HGNC:14874]	ENSG00000255346	NOX5	NADPH oxidase, EF-hand calcium binding domain 5 [Source:HGNC Symbol;Acc:HGNC:14874]
ENSMLUG00000001078	2.79406	0.042938	PR domain 15 [Source:HGNC Symbol;Acc:HGNC:13999]	ENSG00000141956	PRDM15	PR domain containing 15 [Source:HGNC Symbol;Acc:HGNC:13999]
ENSMLUG00000001112	-2.37398	0.0175351	SH3 domain containing ring finger 2 [Source:HGNC Symbol;Acc:HGNC:26299]	ENSG00000156463	SH3RF2	SH3 domain containing ring finger 2 [Source:HGNC Symbol;Acc:HGNC:26299]
ENSMLUG00000001124	-3.67836	0.000343051	vestigial like family member 3 [Source:HGNC Symbol;Acc:HGNC:24327]	ENSG00000206538	VGLL3	vestigial like family member 3 [Source:HGNC Symbol;Acc:HGNC:24327]
ENSMLUG00000001125	2.30082	0.0240882	leucyl-tRNA synthetase [Source:HGNC Symbol;Acc:HGNC:6512]	ENSG00000133706	LARS	leucyl-tRNA synthetase [Source:HGNC Symbol;Acc:HGNC:6512]
ENSMLUG00000001131	3.42407	0.00115783	cms1 ribosomal small subunit homolog (yeast) [Source:HGNC Symbol;Acc:HGNC:28666]	ENSG00000184220	CMSS1	cms1 ribosomal small subunit homolog (yeast) [Source:HGNC Symbol;Acc:HGNC:28666]
ENSMLUG00000001224	-2.22578	0.0278505	envoplakin [Source:HGNC Symbol;Acc:HGNC:3503]	ENSG00000167880	EVPL	envoplakin [Source:HGNC Symbol;Acc:HGNC:3503]
ENSMLUG00000001235	-2.49801	0.0189128	N/A	N/A	N/A	N/A
ENSMLUG00000001279	3.71277	0.0188268	transmembrane protein 261 [Source:HGNC Symbol;Acc:HGNC:30536]	ENSG00000137038	TMEM261	transmembrane protein 261 [Source:HGNC Symbol;Acc:HGNC:30536]
ENSMLUG00000001314	-2.86137	0.00470711	zinc finger and BTB domain containing 2 [Source:HGNC Symbol;Acc:HGNC:20868]	ENSG00000181472	ZBTB2	zinc finger and BTB domain containing 2 [Source:HGNC Symbol;Acc:HGNC:20868]
ENSMLUG00000001341	3.51061	0.0144922	Uncharacterized protein [Source:UniProtKB/TrEMBL;Acc:G1NVD3]	ENSG00000137492	PRKRIR	protein-kinase, interferon-inducible double stranded RNA dependent inhibitor, repressor of (P58 repressor) [Source:HGNC Symbol;Acc:HGNC:9440]
ENSMLUG00000001351	2.24202	0.0363872	Uncharacterized protein [Source:UniProtKB/TrEMBL;Acc:G1NVE2]	ENSG00000118579	MED28	mediator complex subunit 28 [Source:HGNC Symbol;Acc:HGNC:24628]
ENSMLUG00000001393	3.02923	0.00574587	N/A	N/A	N/A	N/A
ENSMLUG00000001396	-2.67718	0.00730529	tumor necrosis factor receptor superfamily member 12A [Source:HGNC Symbol;Acc:HGNC:18152]	ENSG00000006327	TNFRSF12A	tumor necrosis factor receptor superfamily member 12A [Source:HGNC Symbol;Acc:HGNC:18152]
ENSMLUG00000001399	4.20288	0.00535714	dynein light chain roadblock-type 2 [Source:HGNC Symbol;Acc:HGNC:15467]	ENSG00000168589	DYNLRB2	dynein, light chain, roadblock-type 2 [Source:HGNC Symbol;Acc:HGNC:15467]
ENSMLUG00000001400	-3.90585	0.00013358	BMP and activin membrane bound inhibitor [Source:HGNC Symbol;Acc:HGNC:30251]	ENSG00000095739	BAMBI	BMP and activin membrane-bound inhibitor [Source:HGNC Symbol;Acc:HGNC:30251]
ENSMLUG00000001405	2.40747	0.0166945	BCL2/adenovirus E1B 19kDa interacting protein 3 [Source:HGNC Symbol;Acc:HGNC:1084]	ENSG00000176171	BNIP3	BCL2/adenovirus E1B 19kDa interacting protein 3 [Source:HGNC Symbol;Acc:HGNC:1084]
ENSMLUG00000001409	2.34409	0.0200733	carbamoyl-phosphate synthetase 2, aspartate transcarbamylase, and dihydroorotase [Source:HGNC Symbol;Acc:HGNC:1424]	ENSG00000084774	CAD	carbamoyl-phosphate synthetase 2, aspartate transcarbamylase, and dihydroorotase [Source:HGNC Symbol;Acc:HGNC:1424]
ENSMLUG00000001414	2.07906	0.0453014	intraflagellar transport 172 [Source:HGNC Symbol;Acc:HGNC:30391]	ENSG00000138002	IFT172	intraflagellar transport 172 [Source:HGNC Symbol;Acc:HGNC:30391]
ENSMLUG00000001497	-8.32388	0.000719644	Uncharacterized protein [Source:UniProtKB/TrEMBL;Acc:G1Q1W7]	N/A	N/A	N/A
ENSMLUG00000001512	2.56895	0.0217454	cholinergic receptor nicotinic alpha 2 subunit [Source:HGNC Symbol;Acc:HGNC:1956]	ENSG00000120903	CHRNA2	cholinergic receptor, nicotinic alpha 2 [Source:HGNC Symbol;Acc:HGNC:1956]
ENSMLUG00000001535	-2.58807	0.012169	prune homolog 2 [Source:HGNC Symbol;Acc:HGNC:25209]	ENSG00000106772	PRUNE2	prune homolog 2 (Drosophila) [Source:HGNC Symbol;Acc:HGNC:25209]
ENSMLUG00000001548	-2.70671	0.0280291	peptidase M20 domain containing 2 [Source:HGNC Symbol;Acc:HGNC:21408]	ENSG00000146281	PM20D2	peptidase M20 domain containing 2 [Source:HGNC Symbol;Acc:HGNC:21408]
ENSMLUG00000001627	-2.25331	0.0265562	ras homolog family member B [Source:HGNC Symbol;Acc:HGNC:668]	ENSG00000143878	RHOB	ras homolog family member B [Source:HGNC Symbol;Acc:HGNC:668]
ENSMLUG00000001640	-2.65729	0.0144858	transforming acidic coiled-coil containing protein 1 [Source:HGNC Symbol;Acc:HGNC:11522]	ENSG00000147526	TACC1	transforming, acidic coiled-coil containing protein 1 [Source:HGNC Symbol;Acc:HGNC:11522]
ENSMLUG00000001644	2.10474	0.0453895	armadillo repeat containing 8 [Source:HGNC Symbol;Acc:HGNC:24999]	ENSG00000114098	ARMC8	armadillo repeat containing 8 [Source:HGNC Symbol;Acc:HGNC:24999]
ENSMLUG00000001695	3.5763	0.0031107	intraflagellar transport 81 [Source:HGNC Symbol;Acc:HGNC:14313]	ENSG00000122970	IFT81	intraflagellar transport 81 [Source:HGNC Symbol;Acc:HGNC:14313]
ENSMLUG00000001708	2.64189	0.0325196	negative regulator of reactive oxygen species [Source:HGNC Symbol;Acc:HGNC:24613]	ENSG00000174004	NRROS	negative regulator of reactive oxygen species [Source:HGNC Symbol;Acc:HGNC:24613]
ENSMLUG00000001752	2.52975	0.0199646	minichromosome maintenance complex component 3 [Source:HGNC Symbol;Acc:HGNC:6945]	ENSG00000112118	MCM3	minichromosome maintenance complex component 3 [Source:HGNC Symbol;Acc:HGNC:6945]
ENSMLUG00000001777	-2.93475	0.00680048	KIT ligand [Source:HGNC Symbol;Acc:HGNC:6343]	ENSG00000049130	KITLG	KIT ligand [Source:HGNC Symbol;Acc:HGNC:6343]
ENSMLUG00000001915	3.79988	0.0144922	Uncharacterized protein [Source:UniProtKB/TrEMBL;Acc:L7N118]	ENSG00000188643	S100A16	S100 calcium binding protein A16 [Source:HGNC Symbol;Acc:HGNC:20441]
ENSMLUG00000001921	-4.03082	0.0144922	Uncharacterized protein [Source:UniProtKB/TrEMBL;Acc:G1NWP0]	ENSG00000151726	ACSL1	acyl-CoA synthetase long-chain family member 1 [Source:HGNC Symbol;Acc:HGNC:3569]
ENSMLUG00000001976	2.1578	0.0391991	Parkinsonism associated deglycase [Source:HGNC Symbol;Acc:HGNC:16369]	ENSG00000116288	PARK7	parkinson protein 7 [Source:HGNC Symbol;Acc:HGNC:16369]
ENSMLUG00000001977	2.62197	0.0142977	HMG-box containing 4 [Source:HGNC Symbol;Acc:HGNC:5003]	ENSG00000100281	HMGXB4	HMG box domain containing 4 [Source:HGNC Symbol;Acc:HGNC:5003]
ENSMLUG00000002041	2.72453	0.0347346	lysophospholipase like 1 [Source:HGNC Symbol;Acc:HGNC:20440]	ENSG00000143353	LYPLAL1	lysophospholipase-like 1 [Source:HGNC Symbol;Acc:HGNC:20440]
ENSMLUG00000002135	2.09456	0.047551	dihydrolipoamide branched chain transacylase E2 [Source:HGNC Symbol;Acc:HGNC:2698]	ENSG00000137992	DBT	dihydrolipoamide branched chain transacylase E2 [Source:HGNC Symbol;Acc:HGNC:2698]
ENSMLUG00000002138	2.79777	0.0104357	ring finger protein 219 [Source:HGNC Symbol;Acc:HGNC:20308]	ENSG00000152193	RNF219	ring finger protein 219 [Source:HGNC Symbol;Acc:HGNC:20308]
ENSMLUG00000002144	2.84766	0.00699675	calcium binding protein 39 like [Source:HGNC Symbol;Acc:HGNC:20290]	ENSG00000102547	CAB39L	calcium binding protein 39 like [Source:HGNC Symbol;Acc:HGNC:20290]
ENSMLUG00000002155	-2.08955	0.0404995	N-myristoyltransferase 2 [Source:HGNC Symbol;Acc:HGNC:7858]	ENSG00000152465	NMT2	N-myristoyltransferase 2 [Source:HGNC Symbol;Acc:HGNC:7858]
ENSMLUG00000002167	2.1927	0.043476	elongator acetyltransferase complex subunit 6 [Source:HGNC Symbol;Acc:HGNC:25976]	ENSG00000163832	ELP6	elongator acetyltransferase complex subunit 6 [Source:HGNC Symbol;Acc:HGNC:25976]
ENSMLUG00000002191	2.37708	0.0218369	alpha- and gamma-adaptin binding protein [Source:HGNC Symbol;Acc:HGNC:25662]	ENSG00000103591	AAGAB	alpha- and gamma-adaptin binding protein [Source:HGNC Symbol;Acc:HGNC:25662]
ENSMLUG00000002195	-3.48399	0.000503034	tripartite motif containing 2 [Source:HGNC Symbol;Acc:HGNC:15974]	ENSG00000109654	TRIM2	tripartite motif containing 2 [Source:HGNC Symbol;Acc:HGNC:15974]
ENSMLUG00000002214	2.52817	0.0216825	SAM and HD domain containing deoxynucleoside triphosphate triphosphohydrolase 1 [Source:HGNC Symbol;Acc:HGNC:15925]	ENSG00000101347	SAMHD1	SAM domain and HD domain 1 [Source:HGNC Symbol;Acc:HGNC:15925]
ENSMLUG00000002215	-6.82315	0.0383467	meiotic nuclear divisions 1 [Source:HGNC Symbol;Acc:HGNC:24839]	ENSG00000121211	MND1	meiotic nuclear divisions 1 [Source:HGNC Symbol;Acc:HGNC:24839]
ENSMLUG00000002257	3.88792	0.0491397	double PHD fingers 3 [Source:HGNC Symbol;Acc:HGNC:17427]	ENSG00000205683	DPF3	D4, zinc and double PHD fingers, family 3 [Source:HGNC Symbol;Acc:HGNC:17427]
ENSMLUG00000002315	2.89681	0.0453144	sushi repeat containing protein, X-linked 2 [Source:HGNC Symbol;Acc:HGNC:30668]	ENSG00000102359	SRPX2	sushi-repeat containing protein, X-linked 2 [Source:HGNC Symbol;Acc:HGNC:30668]
ENSMLUG00000002328	2.56388	0.0355569	prenyl (decaprenyl) diphosphate synthase, subunit 2 [Source:HGNC Symbol;Acc:HGNC:23041]	ENSG00000164494	PDSS2	prenyl (decaprenyl) diphosphate synthase, subunit 2 [Source:HGNC Symbol;Acc:HGNC:23041]
ENSMLUG00000002331	-2.11514	0.0447402	mitochondrial fission regulator 2 [Source:HGNC Symbol;Acc:HGNC:21115]	ENSG00000146410	MTFR2	mitochondrial fission regulator 2 [Source:HGNC Symbol;Acc:HGNC:21115]
ENSMLUG00000002350	2.85703	0.00744831	MNAT1, CDK activating kinase assembly factor [Source:HGNC Symbol;Acc:HGNC:7181]	ENSG00000020426	MNAT1	MNAT CDK-activating kinase assembly factor 1 [Source:HGNC Symbol;Acc:HGNC:7181]
ENSMLUG00000002374	2.25368	0.0311879	chloride intracellular channel 2 [Source:HGNC Symbol;Acc:HGNC:2063]	ENSG00000155962	CLIC2	chloride intracellular channel 2 [Source:HGNC Symbol;Acc:HGNC:2063]
ENSMLUG00000002427	6.81761	0.0383467	stimulated by retinoic acid 6 [Source:HGNC Symbol;Acc:HGNC:30650]	ENSG00000137868	STRA6	stimulated by retinoic acid 6 [Source:HGNC Symbol;Acc:HGNC:30650]
ENSMLUG00000002437	-2.132	0.0390624	cytokine receptor like factor 1 [Source:HGNC Symbol;Acc:HGNC:2364]	ENSG00000006016	CRLF1	cytokine receptor-like factor 1 [Source:HGNC Symbol;Acc:HGNC:2364]
ENSMLUG00000002462	-2.70319	0.00698656	transducer of ERBB2, 2 [Source:HGNC Symbol;Acc:HGNC:11980]	ENSG00000183864	TOB2	transducer of ERBB2, 2 [Source:HGNC Symbol;Acc:HGNC:11980]
ENSMLUG00000002463	2.6216	0.0119843	FIG4 phosphoinositide 5-phosphatase [Source:HGNC Symbol;Acc:HGNC:16873]	ENSG00000112367	FIG4	FIG4 phosphoinositide 5-phosphatase [Source:HGNC Symbol;Acc:HGNC:16873]
ENSMLUG00000002471	-7.12032	0.020795	histone cluster 1, H1t [Source:HGNC Symbol;Acc:HGNC:4720]	ENSG00000187475	HIST1H1T	histone cluster 1, H1t [Source:HGNC Symbol;Acc:HGNC:4720]
ENSMLUG00000002504	2.76692	0.0106715	Uncharacterized protein [Source:UniProtKB/TrEMBL;Acc:G1NY07]	ENSG00000161905	ALOX15	arachidonate 15-lipoxygenase [Source:HGNC Symbol;Acc:HGNC:433]
ENSMLUG00000002565	3.07353	0.0280291	phosphatidylcholine transfer protein [Source:HGNC Symbol;Acc:HGNC:8752]	ENSG00000141179	PCTP	phosphatidylcholine transfer protein [Source:HGNC Symbol;Acc:HGNC:8752]
ENSMLUG00000002580	2.30157	0.0383467	lactation elevated 1 [Source:HGNC Symbol;Acc:HGNC:16411]	ENSG00000135537	LACE1	lactation elevated 1 [Source:HGNC Symbol;Acc:HGNC:16411]
ENSMLUG00000002589	6.81761	0.0383467	angiopoietin 1 [Source:HGNC Symbol;Acc:HGNC:484]	ENSG00000154188	ANGPT1	angiopoietin 1 [Source:HGNC Symbol;Acc:HGNC:484]
ENSMLUG00000002607	-4.68093	0.012169	chromosome 2 open reading frame 81 [Source:HGNC Symbol;Acc:HGNC:34350]	ENSG00000159239	C2ORF81	chromosome 2 open reading frame 81 [Source:HGNC Symbol;Acc:HGNC:34350]
ENSMLUG00000002634	-2.64705	0.00960411	frizzled class receptor 1 [Source:HGNC Symbol;Acc:HGNC:4038]	ENSG00000157240	FZD1	frizzled class receptor 1 [Source:HGNC Symbol;Acc:HGNC:4038]
ENSMLUG00000002675	-2.31399	0.0240882	LMBR1 domain containing 2 [Source:HGNC Symbol;Acc:HGNC:25287]	ENSG00000164187	LMBRD2	LMBR1 domain containing 2 [Source:HGNC Symbol;Acc:HGNC:25287]
ENSMLUG00000002686	-2.15842	0.0338977	tumor necrosis factor receptor superfamily member 21 [Source:HGNC Symbol;Acc:HGNC:13469]	ENSG00000146072	TNFRSF21	tumor necrosis factor receptor superfamily member 21 [Source:HGNC Symbol;Acc:HGNC:13469]
ENSMLUG00000002743	2.47126	0.0218369	methyltransferase like 6 [Source:HGNC Symbol;Acc:HGNC:28343]	ENSG00000206562	METTL6	methyltransferase like 6 [Source:HGNC Symbol;Acc:HGNC:28343]
ENSMLUG00000002756	3.36302	0.0202658	collagen-like tail subunit (single strand of homotrimer) of asymmetric acetylcholinesterase [Source:HGNC Symbol;Acc:HGNC:2226]	ENSG00000206561	COLQ	collagen-like tail subunit (single strand of homotrimer) of asymmetric acetylcholinesterase [Source:HGNC Symbol;Acc:HGNC:2226]
ENSMLUG00000002782	2.68954	0.00828867	NOP10 ribonucleoprotein [Source:HGNC Symbol;Acc:HGNC:14378]	ENSG00000182117	NOP10	NOP10 ribonucleoprotein [Source:HGNC Symbol;Acc:HGNC:14378]
ENSMLUG00000002840	3.08531	0.00246145	Uncharacterized protein [Source:UniProtKB/TrEMBL;Acc:G1NYS7]	ENSG00000134321	RSAD2	radical S-adenosyl methionine domain containing 2 [Source:HGNC Symbol;Acc:HGNC:30908]
ENSMLUG00000002844	2.27418	0.0280291	general transcription factor IIi [Source:HGNC Symbol;Acc:HGNC:4659]	ENSG00000263001	GTF2I	general transcription factor IIi [Source:HGNC Symbol;Acc:HGNC:4659]
ENSMLUG00000002845	-5.28273	0.00238875	Uncharacterized protein [Source:UniProtKB/TrEMBL;Acc:G1PZK2]	ENSG00000183246	RIMBP3C	RIMS binding protein 3C [Source:HGNC Symbol;Acc:HGNC:33892]
ENSMLUG00000002856	-2.64128	0.0110637	matrix metallopeptidase 28 [Source:HGNC Symbol;Acc:HGNC:14366]	ENSG00000271447	MMP28	matrix metallopeptidase 28 [Source:HGNC Symbol;Acc:HGNC:14366]
ENSMLUG00000002895	3.13272	0.0175746	C-C motif chemokine [Source:UniProtKB/TrEMBL;Acc:G1NYW4]	ENSG00000275385	CCL18	chemokine (C-C motif) ligand 18 [Source:HGNC Symbol;Acc:HGNC:10616]
ENSMLUG00000002919	-7.92322	0.00263693	progestin and adipoQ receptor family member 9 [Source:HGNC Symbol;Acc:HGNC:30131]	ENSG00000188582	PAQR9	progestin and adipoQ receptor family member IX [Source:HGNC Symbol;Acc:HGNC:30131]
ENSMLUG00000002938	2.64101	0.00845037	chromosome 16 open reading frame 62 [Source:HGNC Symbol;Acc:HGNC:24641]	ENSG00000103544	C16ORF62	chromosome 16 open reading frame 62 [Source:HGNC Symbol;Acc:HGNC:24641]
ENSMLUG00000002945	-2.25971	0.0268051	ceramide synthase 3 [Source:HGNC Symbol;Acc:HGNC:23752]	ENSG00000154227	CERS3	ceramide synthase 3 [Source:HGNC Symbol;Acc:HGNC:23752]
ENSMLUG00000002947	2.19411	0.0467894	reticulon 4 interacting protein 1 [Source:HGNC Symbol;Acc:HGNC:18647]	ENSG00000130347	RTN4IP1	reticulon 4 interacting protein 1 [Source:HGNC Symbol;Acc:HGNC:18647]
ENSMLUG00000002962	-2.72184	0.00678635	immediate early response 5 [Source:HGNC Symbol;Acc:HGNC:5393]	ENSG00000162783	IER5	immediate early response 5 [Source:HGNC Symbol;Acc:HGNC:5393]
ENSMLUG00000002965	2.36585	0.0421572	tryptophanyl tRNA synthetase 2, mitochondrial [Source:HGNC Symbol;Acc:HGNC:12730]	ENSG00000116874	WARS2	tryptophanyl tRNA synthetase 2, mitochondrial [Source:HGNC Symbol;Acc:HGNC:12730]
ENSMLUG00000002967	2.7622	0.00730529	transcription factor CP2-like 1 [Source:HGNC Symbol;Acc:HGNC:17925]	ENSG00000115112	TFCP2L1	transcription factor CP2-like 1 [Source:HGNC Symbol;Acc:HGNC:17925]
ENSMLUG00000002987	-2.91133	0.00375294	oxidative stress induced growth inhibitor 1 [Source:HGNC Symbol;Acc:HGNC:30093]	ENSG00000140961	OSGIN1	oxidative stress induced growth inhibitor 1 [Source:HGNC Symbol;Acc:HGNC:30093]
ENSMLUG00000003004	2.31396	0.0299021	3-hydroxy-3-methylglutaryl-CoA synthase 2 [Source:HGNC Symbol;Acc:HGNC:5008]	ENSG00000134240	HMGCS2	3-hydroxy-3-methylglutaryl-CoA synthase 2 (mitochondrial) [Source:HGNC Symbol;Acc:HGNC:5008]
ENSMLUG00000003058	3.87658	0.000518176	coronin 6 [Source:HGNC Symbol;Acc:HGNC:21356]	ENSG00000167549	CORO6	coronin 6 [Source:HGNC Symbol;Acc:HGNC:21356]
ENSMLUG00000003087	-2.52037	0.0188268	Uncharacterized protein [Source:UniProtKB/TrEMBL;Acc:G1PZV9]	ENSG00000137077	CCL21	chemokine (C-C motif) ligand 21 [Source:HGNC Symbol;Acc:HGNC:10620]
ENSMLUG00000003115	2.86196	0.00680048	Uncharacterized protein [Source:UniProtKB/TrEMBL;Acc:G1NZF3]	ENSG00000143748	NVL	nuclear VCP-like [Source:HGNC Symbol;Acc:HGNC:8070]
ENSMLUG00000003122	-7.28909	0.0142262	chordin-like 1 [Source:HGNC Symbol;Acc:HGNC:29861]	ENSG00000101938	CHRDL1	chordin-like 1 [Source:HGNC Symbol;Acc:HGNC:29861]
ENSMLUG00000003148	2.4231	0.0184808	amyloid beta precursor protein binding family B member 3 [Source:HGNC Symbol;Acc:HGNC:20708]	ENSG00000113108	APBB3	amyloid beta (A4) precursor protein-binding, family B, member 3 [Source:HGNC Symbol;Acc:HGNC:20708]
ENSMLUG00000003152	-2.67328	0.00730529	pellino E3 ubiquitin protein ligase 1 [Source:HGNC Symbol;Acc:HGNC:8827]	ENSG00000197329	PELI1	pellino E3 ubiquitin protein ligase 1 [Source:HGNC Symbol;Acc:HGNC:8827]
ENSMLUG00000003156	2.16857	0.0415267	polysaccharide biosynthesis domain containing 1 [Source:HGNC Symbol;Acc:HGNC:28790]	ENSG00000102390	PBDC1	polysaccharide biosynthesis domain containing 1 [Source:HGNC Symbol;Acc:HGNC:28790]
ENSMLUG00000003162	2.82341	0.0112362	ZFP62 zinc finger protein [Source:HGNC Symbol;Acc:HGNC:23241]	ENSG00000196670	ZFP62	ZFP62 zinc finger protein [Source:HGNC Symbol;Acc:HGNC:23241]
ENSMLUG00000003167	2.53137	0.0361957	Receptor protein-tyrosine kinase [Source:UniProtKB/TrEMBL;Acc:G1NZJ5]	ENSG00000133216	EPHB2	EPH receptor B2 [Source:HGNC Symbol;Acc:HGNC:3393]
ENSMLUG00000003168	2.21504	0.0348813	solute carrier family 35 member A4 [Source:HGNC Symbol;Acc:HGNC:20753]	ENSG00000176087	SLC35A4	solute carrier family 35 member A4 [Source:HGNC Symbol;Acc:HGNC:20753]
ENSMLUG00000003187	-2.60475	0.00860248	suppressor of cytokine signaling 3 [Source:HGNC Symbol;Acc:HGNC:19391]	ENSG00000184557	SOCS3	suppressor of cytokine signaling 3 [Source:HGNC Symbol;Acc:HGNC:19391]
ENSMLUG00000003235	2.13302	0.042412	methyltransferase like 14 [Source:HGNC Symbol;Acc:HGNC:29330]	ENSG00000145388	METTL14	methyltransferase like 14 [Source:HGNC Symbol;Acc:HGNC:29330]
ENSMLUG00000003244	2.68237	0.017322	von Willebrand factor A domain containing 5B1 [Source:HGNC Symbol;Acc:HGNC:26538]	ENSG00000158816	VWA5B1	von Willebrand factor A domain containing 5B1 [Source:HGNC Symbol;Acc:HGNC:26538]
ENSMLUG00000003260	2.58514	0.00973771	BMS1, ribosome biogenesis factor [Source:HGNC Symbol;Acc:HGNC:23505]	ENSG00000165733	BMS1	BMS1, ribosome biogenesis factor [Source:HGNC Symbol;Acc:HGNC:23505]
ENSMLUG00000003337	3.161	0.00361042	gasdermin A [Source:HGNC Symbol;Acc:HGNC:13311]	ENSG00000167914	GSDMA	gasdermin A [Source:HGNC Symbol;Acc:HGNC:13311]
ENSMLUG00000003355	7.22944	0.0142262	kinesin family member 18A [Source:HGNC Symbol;Acc:HGNC:29441]	ENSG00000121621	KIF18A	kinesin family member 18A [Source:HGNC Symbol;Acc:HGNC:29441]
ENSMLUG00000003356	2.70112	0.0367318	DAZ interacting zinc finger protein 3 [Source:HGNC Symbol;Acc:HGNC:30938]	ENSG00000198919	DZIP3	DAZ interacting zinc finger protein 3 [Source:HGNC Symbol;Acc:HGNC:30938]
ENSMLUG00000003373	-2.19689	0.0311879	potassium channel tetramerization domain containing 15 [Source:HGNC Symbol;Acc:HGNC:23297]	ENSG00000153885	KCTD15	potassium channel tetramerization domain containing 15 [Source:HGNC Symbol;Acc:HGNC:23297]
ENSMLUG00000003486	4.59027	0.00927941	leucine rich repeat containing 74A [Source:HGNC Symbol;Acc:HGNC:23346]	ENSG00000100565	LRRC74A	leucine rich repeat containing 74A [Source:HGNC Symbol;Acc:HGNC:23346]
ENSMLUG00000003487	-6.70874	0.047551	TOX high mobility group box family member 3 [Source:HGNC Symbol;Acc:HGNC:11972]	ENSG00000103460	TOX3	TOX high mobility group box family member 3 [Source:HGNC Symbol;Acc:HGNC:11972]
ENSMLUG00000003491	2.51607	0.0131415	cathepsin S [Source:HGNC Symbol;Acc:HGNC:2545]	ENSG00000163131	CTSS	cathepsin S [Source:HGNC Symbol;Acc:HGNC:2545]
ENSMLUG00000003552	2.29413	0.0371722	mutL homolog 1 [Source:HGNC Symbol;Acc:HGNC:7127]	ENSG00000076242	MLH1	mutL homolog 1 [Source:HGNC Symbol;Acc:HGNC:7127]
ENSMLUG00000003562	2.56145	0.0148573	CWC27 spliceosome associated protein homolog [Source:HGNC Symbol;Acc:HGNC:10664]	ENSG00000153015	CWC27	CWC27 spliceosome-associated protein homolog [Source:HGNC Symbol;Acc:HGNC:10664]
ENSMLUG00000003567	2.38476	0.0280291	FAST kinase domains 1 [Source:HGNC Symbol;Acc:HGNC:26150]	ENSG00000138399	FASTKD1	FAST kinase domains 1 [Source:HGNC Symbol;Acc:HGNC:26150]
ENSMLUG00000003577	3.20075	0.014411	proline and arginine rich end leucine rich repeat protein [Source:HGNC Symbol;Acc:HGNC:9357]	ENSG00000188783	PRELP	proline/arginine-rich end leucine-rich repeat protein [Source:HGNC Symbol;Acc:HGNC:9357]
ENSMLUG00000003615	-2.03851	0.047551	desmoglein 1 [Source:HGNC Symbol;Acc:HGNC:3048]	ENSG00000134760	DSG1	desmoglein 1 [Source:HGNC Symbol;Acc:HGNC:3048]
ENSMLUG00000003624	-2.21945	0.0499851	guanylate cyclase 2C [Source:HGNC Symbol;Acc:HGNC:4688]	ENSG00000070019	GUCY2C	guanylate cyclase 2C [Source:HGNC Symbol;Acc:HGNC:4688]
ENSMLUG00000003646	2.54471	0.0132188	phosphoribosylformylglycinamidine synthase [Source:HGNC Symbol;Acc:HGNC:8863]	ENSG00000178921	PFAS	phosphoribosylformylglycinamidine synthase [Source:HGNC Symbol;Acc:HGNC:8863]
ENSMLUG00000003693	6.90992	0.0311879	zinc finger protein 791 [Source:HGNC Symbol;Acc:HGNC:26895]	ENSG00000173875	ZNF791	zinc finger protein 791 [Source:HGNC Symbol;Acc:HGNC:26895]
ENSMLUG00000003788	4.16179	0.0257526	N/A	ENSG00000120647	CCDC77	coiled-coil domain containing 77 [Source:HGNC Symbol;Acc:HGNC:28203]
ENSMLUG00000003792	-2.9916	0.00639786	DSN1 homolog, MIS12 kinetochore complex component [Source:HGNC Symbol;Acc:HGNC:16165]	ENSG00000149636	DSN1	DSN1 homolog, MIS12 kinetochore complex component [Source:HGNC Symbol;Acc:HGNC:16165]
ENSMLUG00000003863	2.4454	0.018221	DNA methyltransferase 1 associated protein 1 [Source:HGNC Symbol;Acc:HGNC:18291]	ENSG00000178028	DMAP1	DNA methyltransferase 1 associated protein 1 [Source:HGNC Symbol;Acc:HGNC:18291]
ENSMLUG00000003866	-2.41171	0.0453014	BRCA1 interacting protein C-terminal helicase 1 [Source:HGNC Symbol;Acc:HGNC:20473]	ENSG00000136492	BRIP1	BRCA1 interacting protein C-terminal helicase 1 [Source:HGNC Symbol;Acc:HGNC:20473]
ENSMLUG00000003897	2.62493	0.0378777	solute carrier family 25 member 45 [Source:HGNC Symbol;Acc:HGNC:27442]	ENSG00000162241	SLC25A45	solute carrier family 25 member 45 [Source:HGNC Symbol;Acc:HGNC:27442]
ENSMLUG00000003905	-2.82923	0.00514587	syndecan binding protein 2 [Source:HGNC Symbol;Acc:HGNC:15756]	ENSG00000125775	SDCBP2	syndecan binding protein 2 [Source:HGNC Symbol;Acc:HGNC:15756]
ENSMLUG00000003911	2.16241	0.0414506	triggering receptor expressed on myeloid cells 1 [Source:HGNC Symbol;Acc:HGNC:17760]	ENSG00000124731	TREM1	triggering receptor expressed on myeloid cells 1 [Source:HGNC Symbol;Acc:HGNC:17760]
ENSMLUG00000003912	-2.33406	0.0372996	toll like receptor 7 [Source:HGNC Symbol;Acc:HGNC:15631]	ENSG00000196664	TLR7	toll-like receptor 7 [Source:HGNC Symbol;Acc:HGNC:15631]
ENSMLUG00000003998	-3.68176	0.00198503	KIAA1683 [Source:HGNC Symbol;Acc:HGNC:29350]	ENSG00000130518	KIAA1683	KIAA1683 [Source:HGNC Symbol;Acc:HGNC:29350]
ENSMLUG00000004042	2.46593	0.0312462	neuronal PAS domain protein 4 [Source:HGNC Symbol;Acc:HGNC:18983]	ENSG00000174576	NPAS4	neuronal PAS domain protein 4 [Source:HGNC Symbol;Acc:HGNC:18983]
ENSMLUG00000004045	3.76351	0.00110669	ALG6, alpha-1,3-glucosyltransferase [Source:HGNC Symbol;Acc:HGNC:23157]	ENSG00000088035	ALG6	ALG6, alpha-1,3-glucosyltransferase [Source:HGNC Symbol;Acc:HGNC:23157]
ENSMLUG00000004072	2.33201	0.0300003	cytochrome c oxidase assembly factor 3 [Source:HGNC Symbol;Acc:HGNC:24990]	ENSG00000183978	COA3	cytochrome c oxidase assembly factor 3 [Source:HGNC Symbol;Acc:HGNC:24990]
ENSMLUG00000004088	-2.30245	0.0246172	transcriptional adaptor 1 [Source:HGNC Symbol;Acc:HGNC:30631]	ENSG00000152382	TADA1	transcriptional adaptor 1 [Source:HGNC Symbol;Acc:HGNC:30631]
ENSMLUG00000004122	2.69804	0.00828867	interferon induced protein 35 [Source:HGNC Symbol;Acc:HGNC:5399]	ENSG00000068079	IFI35	interferon induced protein 35 [Source:HGNC Symbol;Acc:HGNC:5399]
ENSMLUG00000004141	3.02857	0.00620565	transmembrane protease, serine 11F [Source:HGNC Symbol;Acc:HGNC:29994]	ENSG00000198092	TMPRSS11F	transmembrane protease, serine 11F [Source:HGNC Symbol;Acc:HGNC:29994]
ENSMLUG00000004146	2.40773	0.0252749	zinc finger and AT-hook domain containing [Source:HGNC Symbol;Acc:HGNC:19899]	ENSG00000066827	ZFAT	zinc finger and AT-hook domain containing [Source:HGNC Symbol;Acc:HGNC:19899]
ENSMLUG00000004157	2.91104	0.0151969	lines homolog 1 [Source:HGNC Symbol;Acc:HGNC:30922]	ENSG00000140471	LINS1	lines homolog 1 [Source:HGNC Symbol;Acc:HGNC:30922]
ENSMLUG00000004159	-7.12032	0.020795	connector enhancer of kinase suppressor of Ras 2 [Source:HGNC Symbol;Acc:HGNC:19701]	ENSG00000149970	CNKSR2	connector enhancer of kinase suppressor of Ras 2 [Source:HGNC Symbol;Acc:HGNC:19701]
ENSMLUG00000004176	3.52098	0.0311879	D-aspartate oxidase [Source:HGNC Symbol;Acc:HGNC:2727]	ENSG00000203797	DDO	D-aspartate oxidase [Source:HGNC Symbol;Acc:HGNC:2727]
ENSMLUG00000004220	-7.51017	0.00829575	keratin 4 [Source:HGNC Symbol;Acc:HGNC:6441]	ENSG00000170477	KRT4	keratin 4, type II [Source:HGNC Symbol;Acc:HGNC:6441]
ENSMLUG00000004223	2.19677	0.0409883	SAM domain, SH3 domain and nuclear localization signals 1 [Source:HGNC Symbol;Acc:HGNC:10528]	ENSG00000155307	SAMSN1	SAM domain, SH3 domain and nuclear localization signals 1 [Source:HGNC Symbol;Acc:HGNC:10528]
ENSMLUG00000004238	-2.14118	0.0351468	3-hydroxy-3-methylglutaryl-CoA reductase [Source:HGNC Symbol;Acc:HGNC:5006]	ENSG00000113161	HMGCR	3-hydroxy-3-methylglutaryl-CoA reductase [Source:HGNC Symbol;Acc:HGNC:5006]
ENSMLUG00000004240	-2.42701	0.0150111	Uncharacterized protein [Source:UniProtKB/TrEMBL;Acc:G1P1Y9]	ENSG00000170421	KRT8	keratin 8, type II [Source:HGNC Symbol;Acc:HGNC:6446]
ENSMLUG00000004243	2.53033	0.0163716	spindle and centriole associated protein 1 [Source:HGNC Symbol;Acc:HGNC:25083]	ENSG00000163611	SPICE1	spindle and centriole associated protein 1 [Source:HGNC Symbol;Acc:HGNC:25083]
ENSMLUG00000004246	2.49438	0.0328429	cell death-inducing p53 target 1 [Source:HGNC Symbol;Acc:HGNC:13234]	ENSG00000089486	CDIP1	cell death-inducing p53 target 1 [Source:HGNC Symbol;Acc:HGNC:13234]
ENSMLUG00000004254	2.05361	0.047551	RuvB like AAA ATPase 1 [Source:HGNC Symbol;Acc:HGNC:10474]	ENSG00000175792	RUVBL1	RuvB-like AAA ATPase 1 [Source:HGNC Symbol;Acc:HGNC:10474]
ENSMLUG00000004327	-2.26932	0.0251196	minichromosome maintenance complex component 4 [Source:HGNC Symbol;Acc:HGNC:6947]	ENSG00000104738	MCM4	minichromosome maintenance complex component 4 [Source:HGNC Symbol;Acc:HGNC:6947]
ENSMLUG00000004368	2.99169	0.0355536	nucleotide binding protein like [Source:HGNC Symbol;Acc:HGNC:20278]	ENSG00000151413	NUBPL	nucleotide binding protein-like [Source:HGNC Symbol;Acc:HGNC:20278]
ENSMLUG00000004411	4.25967	0.00163098	FGFR1OP N-terminal like [Source:HGNC Symbol;Acc:HGNC:26435]	ENSG00000133393	FOPNL	FGFR1OP N-terminal like [Source:HGNC Symbol;Acc:HGNC:26435]
ENSMLUG00000004431	-8.28447	0.000919691	stathmin 4 [Source:HGNC Symbol;Acc:HGNC:16078]	ENSG00000015592	STMN4	stathmin 4 [Source:HGNC Symbol;Acc:HGNC:16078]
ENSMLUG00000004445	-2.80516	0.0236092	SRSF protein kinase 3 [Source:HGNC Symbol;Acc:HGNC:11402]	ENSG00000184343	SRPK3	SRSF protein kinase 3 [Source:HGNC Symbol;Acc:HGNC:11402]
ENSMLUG00000004473	-2.1598	0.0484532	family with sequence similarity 83 member C [Source:HGNC Symbol;Acc:HGNC:16121]	ENSG00000125998	FAM83C	family with sequence similarity 83 member C [Source:HGNC Symbol;Acc:HGNC:16121]
ENSMLUG00000004476	-2.08886	0.0421516	ATPase family, AAA domain containing 2B [Source:HGNC Symbol;Acc:HGNC:29230]	ENSG00000119778	ATAD2B	ATPase family, AAA domain containing 2B [Source:HGNC Symbol;Acc:HGNC:29230]
ENSMLUG00000004478	-2.24285	0.0292409	regulator of G-protein signaling 2 [Source:HGNC Symbol;Acc:HGNC:9998]	ENSG00000116741	RGS2	regulator of G-protein signaling 2 [Source:HGNC Symbol;Acc:HGNC:9998]
ENSMLUG00000004492	-3.52761	0.00620565	N/A	ENSG00000161835	GRASP	GRP1 (general receptor for phosphoinositides 1)-associated scaffold protein [Source:HGNC Symbol;Acc:HGNC:18707]
ENSMLUG00000004504	4.84451	0.00488823	low density lipoprotein receptor [Source:HGNC Symbol;Acc:HGNC:6547]	ENSG00000130164	LDLR	low density lipoprotein receptor [Source:HGNC Symbol;Acc:HGNC:6547]
ENSMLUG00000004516	3.15623	0.00838088	nudix hydrolase 13 [Source:HGNC Symbol;Acc:HGNC:18827]	ENSG00000166321	NUDT13	nudix hydrolase 13 [Source:HGNC Symbol;Acc:HGNC:18827]
ENSMLUG00000004519	-2.07475	0.0418662	NFKB inhibitor alpha [Source:HGNC Symbol;Acc:HGNC:7797]	ENSG00000100906	NFKBIA	nuclear factor of kappa light polypeptide gene enhancer in B-cells inhibitor, alpha [Source:HGNC Symbol;Acc:HGNC:7797]
ENSMLUG00000004545	-2.87382	0.00514587	delta like canonical Notch ligand 4 [Source:HGNC Symbol;Acc:HGNC:2910]	ENSG00000128917	DLL4	delta-like 4 (Drosophila) [Source:HGNC Symbol;Acc:HGNC:2910]
ENSMLUG00000004582	3.41693	0.000828942	enoyl-CoA, hydratase/3-hydroxyacyl CoA dehydrogenase [Source:HGNC Symbol;Acc:HGNC:3247]	ENSG00000113790	EHHADH	enoyl-CoA, hydratase/3-hydroxyacyl CoA dehydrogenase [Source:HGNC Symbol;Acc:HGNC:3247]
ENSMLUG00000004652	-2.17597	0.0311879	junction plakoglobin [Source:HGNC Symbol;Acc:HGNC:6207]	ENSG00000173801	JUP	junction plakoglobin [Source:HGNC Symbol;Acc:HGNC:6207]
ENSMLUG00000004676	-2.83296	0.00488823	family with sequence similarity 46 member B [Source:HGNC Symbol;Acc:HGNC:28273]	ENSG00000158246	FAM46B	family with sequence similarity 46 member B [Source:HGNC Symbol;Acc:HGNC:28273]
ENSMLUG00000004679	2.16097	0.0417865	cadherin 3 [Source:HGNC Symbol;Acc:HGNC:1762]	ENSG00000062038	CDH3	cadherin 3, type 1, P-cadherin (placental) [Source:HGNC Symbol;Acc:HGNC:1762]
ENSMLUG00000004718	3.67301	0.0028439	Ras association domain family member 6 [Source:HGNC Symbol;Acc:HGNC:20796]	ENSG00000169435	RASSF6	Ras association (RalGDS/AF-6) domain family member 6 [Source:HGNC Symbol;Acc:HGNC:20796]
ENSMLUG00000004725	3.51061	0.0144922	ankyrin repeat domain 1 [Source:HGNC Symbol;Acc:HGNC:15819]	ENSG00000148677	ANKRD1	ankyrin repeat domain 1 (cardiac muscle) [Source:HGNC Symbol;Acc:HGNC:15819]
ENSMLUG00000004738	-7.44017	0.00983682	syntaxin 1B [Source:HGNC Symbol;Acc:HGNC:18539]	ENSG00000099365	STX1B	syntaxin 1B [Source:HGNC Symbol;Acc:HGNC:18539]
ENSMLUG00000004761	2.53737	0.0175351	G elongation factor, mitochondrial 2 [Source:HGNC Symbol;Acc:HGNC:29682]	ENSG00000164347	GFM2	G elongation factor, mitochondrial 2 [Source:HGNC Symbol;Acc:HGNC:29682]
ENSMLUG00000004788	3.99734	0.000455283	N/A	N/A	N/A	N/A
ENSMLUG00000004793	2.07652	0.0427472	VPS11, CORVET/HOPS core subunit [Source:HGNC Symbol;Acc:HGNC:14583]	ENSG00000160695	VPS11	VPS11, CORVET/HOPS core subunit [Source:HGNC Symbol;Acc:HGNC:14583]
ENSMLUG00000004797	-3.87943	0.0210713	cytochrome P450 family 7 subfamily A member 1 [Source:HGNC Symbol;Acc:HGNC:2651]	ENSG00000167910	CYP7A1	cytochrome P450 family 7 subfamily A member 1 [Source:HGNC Symbol;Acc:HGNC:2651]
ENSMLUG00000004827	-2.96799	0.00359724	notch 3 [Source:HGNC Symbol;Acc:HGNC:7883]	ENSG00000074181	NOTCH3	notch 3 [Source:HGNC Symbol;Acc:HGNC:7883]
ENSMLUG00000004835	-2.30049	0.0227621	ELM2 and Myb/SANT domain containing 1 [Source:HGNC Symbol;Acc:HGNC:19853]	ENSG00000156030	ELMSAN1	ELM2 and Myb/SANT-like domain containing 1 [Source:HGNC Symbol;Acc:HGNC:19853]
ENSMLUG00000004839	3.7941	0.00361042	NADPH oxidase 1 [Source:HGNC Symbol;Acc:HGNC:7889]	ENSG00000007952	NOX1	NADPH oxidase 1 [Source:HGNC Symbol;Acc:HGNC:7889]
ENSMLUG00000004876	-2.31424	0.0210713	Uncharacterized protein [Source:UniProtKB/TrEMBL;Acc:G1P3E7]	N/A	N/A	N/A
ENSMLUG00000004893	-2.1776	0.0330191	autophagy related 14 [Source:HGNC Symbol;Acc:HGNC:19962]	ENSG00000126775	ATG14	autophagy related 14 [Source:HGNC Symbol;Acc:HGNC:19962]
ENSMLUG00000004897	2.20116	0.0320291	nuclear receptor subfamily 1 group H member 2 [Source:HGNC Symbol;Acc:HGNC:7965]	ENSG00000131408	NR1H2	nuclear receptor subfamily 1 group H member 2 [Source:HGNC Symbol;Acc:HGNC:7965]
ENSMLUG00000004925	2.85199	0.00730529	apolipoprotein O [Source:HGNC Symbol;Acc:HGNC:28727]	ENSG00000184831	APOO	apolipoprotein O [Source:HGNC Symbol;Acc:HGNC:28727]
ENSMLUG00000004932	2.30496	0.0306973	beta-transducin repeat containing E3 ubiquitin protein ligase [Source:HGNC Symbol;Acc:HGNC:1144]	ENSG00000166167	BTRC	beta-transducin repeat containing E3 ubiquitin protein ligase [Source:HGNC Symbol;Acc:HGNC:1144]
ENSMLUG00000004940	2.87957	0.0344696	myogenic factor 6 [Source:HGNC Symbol;Acc:HGNC:7566]	ENSG00000111046	MYF6	myogenic factor 6 [Source:HGNC Symbol;Acc:HGNC:7566]
ENSMLUG00000004993	2.81277	0.00973771	phosphopantothenoylcysteine decarboxylase [Source:HGNC Symbol;Acc:HGNC:28107]	ENSG00000138621	PPCDC	phosphopantothenoylcysteine decarboxylase [Source:HGNC Symbol;Acc:HGNC:28107]
ENSMLUG00000004997	2.04507	0.0472132	programmed cell death 11 [Source:HGNC Symbol;Acc:HGNC:13408]	ENSG00000148843	PDCD11	programmed cell death 11 [Source:HGNC Symbol;Acc:HGNC:13408]
ENSMLUG00000005008	-2.7927	0.00514587	Metallothionein [Source:UniProtKB/TrEMBL;Acc:G1P3Q9]	ENSG00000125144	MT1G	metallothionein 1G [Source:HGNC Symbol;Acc:HGNC:7399]
ENSMLUG00000005019	4.39188	0.0164159	tubby like protein 2 [Source:HGNC Symbol;Acc:HGNC:12424]	ENSG00000104804	TULP2	tubby like protein 2 [Source:HGNC Symbol;Acc:HGNC:12424]
ENSMLUG00000005025	2.16386	0.0416401	coiled-coil domain containing 86 [Source:HGNC Symbol;Acc:HGNC:28359]	ENSG00000110104	CCDC86	coiled-coil domain containing 86 [Source:HGNC Symbol;Acc:HGNC:28359]
ENSMLUG00000005071	-2.19198	0.0362631	delta like canonical Notch ligand 1 [Source:HGNC Symbol;Acc:HGNC:2908]	ENSG00000198719	DLL1	delta-like 1 (Drosophila) [Source:HGNC Symbol;Acc:HGNC:2908]
ENSMLUG00000005120	4.03134	0.0355925	neuroglobin [Source:HGNC Symbol;Acc:HGNC:14077]	ENSG00000165553	NGB	neuroglobin [Source:HGNC Symbol;Acc:HGNC:14077]
ENSMLUG00000005123	3.5791	0.0118546	N/A	ENSG00000047578	KIAA0556	KIAA0556 [Source:HGNC Symbol;Acc:HGNC:29068]
ENSMLUG00000005130	-2.35215	0.02039	chromobox 4 [Source:HGNC Symbol;Acc:HGNC:1554]	ENSG00000141582	CBX4	chromobox 4 [Source:HGNC Symbol;Acc:HGNC:1554]
ENSMLUG00000005165	-2.15376	0.0377527	kelch like family member 24 [Source:HGNC Symbol;Acc:HGNC:25947]	ENSG00000114796	KLHL24	kelch like family member 24 [Source:HGNC Symbol;Acc:HGNC:25947]
ENSMLUG00000005166	2.82556	0.00767273	VPS33B interacting protein, apical-basolateral polarity regulator, spe-39 homolog [Source:HGNC Symbol;Acc:HGNC:20347]	ENSG00000151445	VIPAS39	VPS33B interacting protein, apical-basolateral polarity regulator, spe-39 homolog [Source:HGNC Symbol;Acc:HGNC:20347]
ENSMLUG00000005218	3.46877	0.0359958	adhesion G protein-coupled receptor G2 [Source:HGNC Symbol;Acc:HGNC:4516]	ENSG00000173698	ADGRG2	adhesion G protein-coupled receptor G2 [Source:HGNC Symbol;Acc:HGNC:4516]
ENSMLUG00000005353	2.50095	0.020795	N/A	ENSG00000198546	ZNF511	zinc finger protein 511 [Source:HGNC Symbol;Acc:HGNC:28445]
ENSMLUG00000005394	-3.12666	0.00654747	tripartite motif containing 69 [Source:HGNC Symbol;Acc:HGNC:17857]	ENSG00000185880	TRIM69	tripartite motif containing 69 [Source:HGNC Symbol;Acc:HGNC:17857]
ENSMLUG00000005404	-3.00097	0.0025335	keratin 1 [Source:HGNC Symbol;Acc:HGNC:6412]	ENSG00000167768	KRT1	keratin 1, type II [Source:HGNC Symbol;Acc:HGNC:6412]
ENSMLUG00000005406	7.54945	0.00730529	N/A	ENSG00000147099	HDAC8	histone deacetylase 8 [Source:HGNC Symbol;Acc:HGNC:13315]
ENSMLUG00000005408	-2.40132	0.0167015	microtubule associated protein 1B [Source:HGNC Symbol;Acc:HGNC:6836]	ENSG00000131711	MAP1B	microtubule associated protein 1B [Source:HGNC Symbol;Acc:HGNC:6836]
ENSMLUG00000005410	-3.41306	0.00125006	keratin 77 [Source:HGNC Symbol;Acc:HGNC:20411]	ENSG00000189182	KRT77	keratin 77, type II [Source:HGNC Symbol;Acc:HGNC:20411]
ENSMLUG00000005434	8.11255	0.00129273	Uncharacterized protein [Source:UniProtKB/TrEMBL;Acc:G1P4R7]	ENSG00000146143	PRIM2	primase, DNA, polypeptide 2 (58kDa) [Source:HGNC Symbol;Acc:HGNC:9370]
ENSMLUG00000005473	-2.23545	0.0499054	N/A	N/A	N/A	N/A
ENSMLUG00000005517	4.44409	0.0142262	Uncharacterized protein [Source:UniProtKB/TrEMBL;Acc:L7N193]	ENSG00000169413	RNASE6	ribonuclease, RNase A family, k6 [Source:HGNC Symbol;Acc:HGNC:10048]
ENSMLUG00000005539	3.02515	0.00361042	mitochondrial ribosomal protein L27 [Source:HGNC Symbol;Acc:HGNC:14483]	ENSG00000108826	MRPL27	mitochondrial ribosomal protein L27 [Source:HGNC Symbol;Acc:HGNC:14483]
ENSMLUG00000005588	-3.64625	0.00263693	protocadherin 17 [Source:HGNC Symbol;Acc:HGNC:14267]	ENSG00000118946	PCDH17	protocadherin 17 [Source:HGNC Symbol;Acc:HGNC:14267]
ENSMLUG00000005636	-3.30459	0.000828942	cysteine and serine rich nuclear protein 1 [Source:HGNC Symbol;Acc:HGNC:14300]	ENSG00000144655	CSRNP1	cysteine-serine-rich nuclear protein 1 [Source:HGNC Symbol;Acc:HGNC:14300]
ENSMLUG00000005651	-3.22676	0.00114122	transducer of ERBB2, 1 [Source:HGNC Symbol;Acc:HGNC:11979]	ENSG00000141232	TOB1	transducer of ERBB2, 1 [Source:HGNC Symbol;Acc:HGNC:11979]
ENSMLUG00000005671	2.06164	0.0447739	aspartyl-tRNA synthetase [Source:HGNC Symbol;Acc:HGNC:2678]	ENSG00000115866	DARS	aspartyl-tRNA synthetase [Source:HGNC Symbol;Acc:HGNC:2678]
ENSMLUG00000005676	2.13258	0.0397994	ribosome production factor 2 homolog [Source:HGNC Symbol;Acc:HGNC:20870]	ENSG00000197498	RPF2	ribosome production factor 2 homolog [Source:HGNC Symbol;Acc:HGNC:20870]
ENSMLUG00000005683	3.16276	0.00238875	integrator complex subunit 4 [Source:HGNC Symbol;Acc:HGNC:25048]	ENSG00000149262	INTS4	integrator complex subunit 4 [Source:HGNC Symbol;Acc:HGNC:25048]
ENSMLUG00000005696	2.34026	0.0196204	N/A	ENSG00000093134	VNN3	vanin 3 [Source:HGNC Symbol;Acc:HGNC:16431]
ENSMLUG00000005698	-2.77443	0.0149672	fibroblast growth factor 18 [Source:HGNC Symbol;Acc:HGNC:3674]	ENSG00000156427	FGF18	fibroblast growth factor 18 [Source:HGNC Symbol;Acc:HGNC:3674]
ENSMLUG00000005710	-2.02995	0.047551	ubiquitin conjugating enzyme E2 D1 [Source:HGNC Symbol;Acc:HGNC:12474]	ENSG00000072401	UBE2D1	ubiquitin conjugating enzyme E2D 1 [Source:HGNC Symbol;Acc:HGNC:12474]
ENSMLUG00000005741	2.70946	0.0132188	RecQ like helicase [Source:HGNC Symbol;Acc:HGNC:9948]	ENSG00000004700	RECQL	RecQ helicase-like [Source:HGNC Symbol;Acc:HGNC:9948]
ENSMLUG00000005753	3.67256	0.00037159	semaphorin 3E [Source:HGNC Symbol;Acc:HGNC:10727]	ENSG00000170381	SEMA3E	sema domain, immunoglobulin domain (Ig), short basic domain, secreted, (semaphorin) 3E [Source:HGNC Symbol;Acc:HGNC:10727]
ENSMLUG00000005756	-2.63188	0.00910174	Uncharacterized protein [Source:UniProtKB/TrEMBL;Acc:G1P5H0]	ENSG00000173868	PHOSPHO1	phosphatase, orphan 1 [Source:HGNC Symbol;Acc:HGNC:16815]
ENSMLUG00000005781	-2.00395	0.0499851	transformer 2 beta homolog (Drosophila) [Source:HGNC Symbol;Acc:HGNC:10781]	ENSG00000136527	TRA2B	transformer 2 beta homolog (Drosophila) [Source:HGNC Symbol;Acc:HGNC:10781]
ENSMLUG00000005786	-3.56917	0.0223097	Uncharacterized protein [Source:UniProtKB/TrEMBL;Acc:G1Q8J2]	N/A	N/A	N/A
ENSMLUG00000005807	2.73037	0.0203053	N/A	N/A	N/A	N/A
ENSMLUG00000005819	-2.52071	0.0410335	EvC ciliary complex subunit 1 [Source:HGNC Symbol;Acc:HGNC:3497]	ENSG00000072840	EVC	Ellis van Creveld protein [Source:HGNC Symbol;Acc:HGNC:3497]
ENSMLUG00000005874	-7.28909	0.0142262	chymotrypsin like [Source:HGNC Symbol;Acc:HGNC:2524]	ENSG00000141086	CTRL	chymotrypsin-like [Source:HGNC Symbol;Acc:HGNC:2524]
ENSMLUG00000005880	2.14683	0.0349694	La ribonucleoprotein domain family member 4B [Source:HGNC Symbol;Acc:HGNC:28987]	ENSG00000107929	LARP4B	La ribonucleoprotein domain family member 4B [Source:HGNC Symbol;Acc:HGNC:28987]
ENSMLUG00000005886	-3.7772	0.00120305	matrilin 4 [Source:HGNC Symbol;Acc:HGNC:6910]	ENSG00000124159	MATN4	matrilin 4 [Source:HGNC Symbol;Acc:HGNC:6910]
ENSMLUG00000005904	2.05578	0.0487873	dihydrouridine synthase 2 [Source:HGNC Symbol;Acc:HGNC:26014]	ENSG00000167264	DUS2	dihydrouridine synthase 2 [Source:HGNC Symbol;Acc:HGNC:26014]
ENSMLUG00000005928	2.81406	0.012169	alpha 2-HS glycoprotein [Source:HGNC Symbol;Acc:HGNC:349]	ENSG00000145192	AHSG	alpha-2-HS-glycoprotein [Source:HGNC Symbol;Acc:HGNC:349]
ENSMLUG00000005944	3.62288	0.000633014	solute carrier family 7 member 6 [Source:HGNC Symbol;Acc:HGNC:11064]	ENSG00000103064	SLC7A6	solute carrier family 7 (amino acid transporter light chain, y+L system), member 6 [Source:HGNC Symbol;Acc:HGNC:11064]
ENSMLUG00000005966	3.32392	0.00323952	SLAM family member 7 [Source:HGNC Symbol;Acc:HGNC:21394]	ENSG00000026751	SLAMF7	SLAM family member 7 [Source:HGNC Symbol;Acc:HGNC:21394]
ENSMLUG00000005968	4.41866	1.43848e-05	Uncharacterized protein [Source:UniProtKB/TrEMBL;Acc:G1P5Z4]	N/A	N/A	N/A
ENSMLUG00000006034	-2.72442	0.0285816	X-linked Kx blood group [Source:HGNC Symbol;Acc:HGNC:12811]	ENSG00000047597	XK	X-linked Kx blood group [Source:HGNC Symbol;Acc:HGNC:12811]
ENSMLUG00000006051	-4.32952	0.000455283	kinesin family member 1A [Source:HGNC Symbol;Acc:HGNC:888]	ENSG00000130294	KIF1A	kinesin family member 1A [Source:HGNC Symbol;Acc:HGNC:888]
ENSMLUG00000006059	2.03234	0.0491311	solute carrier family 28 member 3 [Source:HGNC Symbol;Acc:HGNC:16484]	ENSG00000197506	SLC28A3	solute carrier family 28 (concentrative nucleoside transporter), member 3 [Source:HGNC Symbol;Acc:HGNC:16484]
ENSMLUG00000006064	2.52278	0.013665	UFM1-specific peptidase 2 [Source:HGNC Symbol;Acc:HGNC:25640]	ENSG00000109775	UFSP2	UFM1-specific peptidase 2 [Source:HGNC Symbol;Acc:HGNC:25640]
ENSMLUG00000006108	2.28747	0.0495126	SET and MYND domain containing 4 [Source:HGNC Symbol;Acc:HGNC:21067]	ENSG00000186532	SMYD4	SET and MYND domain containing 4 [Source:HGNC Symbol;Acc:HGNC:21067]
ENSMLUG00000006149	3.22404	0.00514587	Fanconi anemia complementation group G [Source:HGNC Symbol;Acc:HGNC:3588]	ENSG00000221829	FANCG	Fanconi anemia complementation group G [Source:HGNC Symbol;Acc:HGNC:3588]
ENSMLUG00000006165	3.55979	0.00110669	arginyl-tRNA synthetase 2, mitochondrial [Source:HGNC Symbol;Acc:HGNC:21406]	ENSG00000146282	RARS2	arginyl-tRNA synthetase 2, mitochondrial [Source:HGNC Symbol;Acc:HGNC:21406]
ENSMLUG00000006173	-2.08834	0.0405824	adrenomedullin [Source:HGNC Symbol;Acc:HGNC:259]	ENSG00000148926	ADM	adrenomedullin [Source:HGNC Symbol;Acc:HGNC:259]
ENSMLUG00000006187	2.17014	0.0462861	origin recognition complex subunit 3 [Source:HGNC Symbol;Acc:HGNC:8489]	ENSG00000135336	ORC3	origin recognition complex subunit 3 [Source:HGNC Symbol;Acc:HGNC:8489]
ENSMLUG00000006192	3.24292	0.0171849	flavin containing monooxygenase 2 [Source:HGNC Symbol;Acc:HGNC:3770]	ENSG00000094963	FMO2	flavin containing monooxygenase 2 [Source:HGNC Symbol;Acc:HGNC:3770]
ENSMLUG00000006198	3.6761	0.00878562	RAD51 paralog C [Source:HGNC Symbol;Acc:HGNC:9820]	ENSG00000108384	RAD51C	RAD51 paralog C [Source:HGNC Symbol;Acc:HGNC:9820]
ENSMLUG00000006234	-2.01769	0.049657	membrane palmitoylated protein 5 [Source:HGNC Symbol;Acc:HGNC:18669]	ENSG00000072415	MPP5	membrane protein, palmitoylated 5 [Source:HGNC Symbol;Acc:HGNC:18669]
ENSMLUG00000006238	2.25327	0.0484532	matrix Gla protein [Source:HGNC Symbol;Acc:HGNC:7060]	ENSG00000111341	MGP	matrix Gla protein [Source:HGNC Symbol;Acc:HGNC:7060]
ENSMLUG00000006280	-3.8681	0.00575599	V-set and immunoglobulin domain containing 8 [Source:HGNC Symbol;Acc:HGNC:32063]	ENSG00000188004	C1ORF204	chromosome 1 open reading frame 204 [Source:HGNC Symbol;Acc:HGNC:27647]
ENSMLUG00000006282	-4.35902	8.34475e-05	cilia and flagella associated protein 45 [Source:HGNC Symbol;Acc:HGNC:17229]	ENSG00000213085	CFAP45	cilia and flagella associated protein 45 [Source:HGNC Symbol;Acc:HGNC:17229]
ENSMLUG00000006289	-2.20759	0.0447739	axin 2 [Source:HGNC Symbol;Acc:HGNC:904]	ENSG00000168646	AXIN2	axin 2 [Source:HGNC Symbol;Acc:HGNC:904]
ENSMLUG00000006299	-3.14648	0.00744129	N/A	ENSG00000198826	ARHGAP11A	Rho GTPase activating protein 11A [Source:HGNC Symbol;Acc:HGNC:15783]
ENSMLUG00000006365	-2.54303	0.0347529	TNF alpha induced protein 8 like 1 [Source:HGNC Symbol;Acc:HGNC:28279]	ENSG00000185361	TNFAIP8L1	TNF alpha induced protein 8 like 1 [Source:HGNC Symbol;Acc:HGNC:28279]
ENSMLUG00000006426	-2.38103	0.0194061	N/A	N/A	N/A	N/A
ENSMLUG00000006469	6.81761	0.0383467	leucine rich repeat containing 66 [Source:HGNC Symbol;Acc:HGNC:34299]	ENSG00000188993	LRRC66	leucine rich repeat containing 66 [Source:HGNC Symbol;Acc:HGNC:34299]
ENSMLUG00000006485	2.77723	0.00767273	syndecan 3 [Source:HGNC Symbol;Acc:HGNC:10660]	ENSG00000162512	SDC3	syndecan 3 [Source:HGNC Symbol;Acc:HGNC:10660]
ENSMLUG00000006498	3.41334	0.0110702	DnaJ heat shock protein family (Hsp40) member C24 [Source:HGNC Symbol;Acc:HGNC:26979]	ENSG00000170946	DNAJC24	DnaJ heat shock protein family (Hsp40) member C24 [Source:HGNC Symbol;Acc:HGNC:26979]
ENSMLUG00000006508	2.91669	0.0055877	transport and golgi organization 6 homolog [Source:HGNC Symbol;Acc:HGNC:25749]	ENSG00000103047	TANGO6	transport and golgi organization 6 homolog [Source:HGNC Symbol;Acc:HGNC:25749]
ENSMLUG00000006597	3.53139	0.000769399	ATP binding cassette subfamily B member 7 [Source:HGNC Symbol;Acc:HGNC:48]	ENSG00000131269	ABCB7	ATP binding cassette subfamily B member 7 [Source:HGNC Symbol;Acc:HGNC:48]
ENSMLUG00000006608	2.6581	0.00916685	cytochrome b5 type B [Source:HGNC Symbol;Acc:HGNC:24374]	ENSG00000103018	CYB5B	cytochrome b5 type B (outer mitochondrial membrane) [Source:HGNC Symbol;Acc:HGNC:24374]
ENSMLUG00000006635	2.43108	0.0171849	kinesin associated protein 3 [Source:HGNC Symbol;Acc:HGNC:17060]	ENSG00000075945	KIFAP3	kinesin-associated protein 3 [Source:HGNC Symbol;Acc:HGNC:17060]
ENSMLUG00000006636	-6.82315	0.0383467	Fas ligand [Source:HGNC Symbol;Acc:HGNC:11936]	ENSG00000117560	FASLG	Fas ligand [Source:HGNC Symbol;Acc:HGNC:11936]
ENSMLUG00000006661	-2.57002	0.0161417	prickle planar cell polarity protein 1 [Source:HGNC Symbol;Acc:HGNC:17019]	ENSG00000139174	PRICKLE1	prickle homolog 1 [Source:HGNC Symbol;Acc:HGNC:17019]
ENSMLUG00000006666	-2.52875	0.0112099	heparan sulfate-glucosamine 3-sulfotransferase 1 [Source:HGNC Symbol;Acc:HGNC:5194]	ENSG00000002587	HS3ST1	heparan sulfate-glucosamine 3-sulfotransferase 1 [Source:HGNC Symbol;Acc:HGNC:5194]
ENSMLUG00000006695	2.82924	0.0118533	IQ motif containing GTPase activating protein 2 [Source:HGNC Symbol;Acc:HGNC:6111]	ENSG00000145703	IQGAP2	IQ motif containing GTPase activating protein 2 [Source:HGNC Symbol;Acc:HGNC:6111]
ENSMLUG00000006702	6.71899	0.047551	chloride voltage-gated channel 5 [Source:HGNC Symbol;Acc:HGNC:2023]	ENSG00000171365	CLCN5	chloride channel, voltage-sensitive 5 [Source:HGNC Symbol;Acc:HGNC:2023]
ENSMLUG00000006713	-2.47627	0.0356468	potassium voltage-gated channel subfamily J member 2 [Source:HGNC Symbol;Acc:HGNC:6263]	ENSG00000123700	KCNJ2	potassium channel, inwardly rectifying subfamily J, member 2 [Source:HGNC Symbol;Acc:HGNC:6263]
ENSMLUG00000006727	-2.6799	0.00730529	family with sequence similarity 83 member B [Source:HGNC Symbol;Acc:HGNC:21357]	ENSG00000168143	FAM83B	family with sequence similarity 83 member B [Source:HGNC Symbol;Acc:HGNC:21357]
ENSMLUG00000006729	2.38918	0.0197608	ribosome binding factor A (putative) [Source:HGNC Symbol;Acc:HGNC:26120]	ENSG00000101546	RBFA	ribosome binding factor A (putative) [Source:HGNC Symbol;Acc:HGNC:26120]
ENSMLUG00000006732	-3.30315	0.000861529	bone morphogenetic protein 2 [Source:HGNC Symbol;Acc:HGNC:1069]	ENSG00000125845	BMP2	bone morphogenetic protein 2 [Source:HGNC Symbol;Acc:HGNC:1069]
ENSMLUG00000006737	2.05094	0.0491397	PAN2 poly(A) specific ribonuclease subunit [Source:HGNC Symbol;Acc:HGNC:20074]	ENSG00000135473	PAN2	PAN2 poly(A) specific ribonuclease subunit [Source:HGNC Symbol;Acc:HGNC:20074]
ENSMLUG00000006762	3.55278	0.00580388	coiled-coil domain containing 167 [Source:HGNC Symbol;Acc:HGNC:21239]	ENSG00000198937	CCDC167	coiled-coil domain containing 167 [Source:HGNC Symbol;Acc:HGNC:21239]
ENSMLUG00000006776	2.33859	0.02039	midasin AAA ATPase 1 [Source:HGNC Symbol;Acc:HGNC:18302]	ENSG00000112159	MDN1	midasin AAA ATPase 1 [Source:HGNC Symbol;Acc:HGNC:18302]
ENSMLUG00000006802	-2.03526	0.0467519	Metallothionein [Source:UniProtKB/TrEMBL;Acc:G1P7T4]	ENSG00000198417	MT1F	metallothionein 1F [Source:HGNC Symbol;Acc:HGNC:7398]
ENSMLUG00000006886	2.31763	0.0209987	sestrin 1 [Source:HGNC Symbol;Acc:HGNC:21595]	ENSG00000080546	SESN1	sestrin 1 [Source:HGNC Symbol;Acc:HGNC:21595]
ENSMLUG00000006887	-2.39303	0.0172422	nuclear receptor subfamily 4 group A member 1 [Source:HGNC Symbol;Acc:HGNC:7980]	ENSG00000123358	NR4A1	nuclear receptor subfamily 4 group A member 1 [Source:HGNC Symbol;Acc:HGNC:7980]
ENSMLUG00000006921	3.37814	0.00238875	protein tyrosine phosphatase, receptor type R [Source:HGNC Symbol;Acc:HGNC:9680]	ENSG00000153233	PTPRR	protein tyrosine phosphatase, receptor type, R [Source:HGNC Symbol;Acc:HGNC:9680]
ENSMLUG00000006947	-6.92916	0.0311879	C-X-C motif chemokine ligand 9 [Source:HGNC Symbol;Acc:HGNC:7098]	ENSG00000138755	CXCL9	chemokine (C-X-C motif) ligand 9 [Source:HGNC Symbol;Acc:HGNC:7098]
ENSMLUG00000007002	7.36607	0.00983682	proprotein convertase subtilisin/kexin type 1 [Source:HGNC Symbol;Acc:HGNC:8743]	ENSG00000175426	PCSK1	proprotein convertase subtilisin/kexin type 1 [Source:HGNC Symbol;Acc:HGNC:8743]
ENSMLUG00000007007	2.2409	0.0275847	MORC family CW-type zinc finger 2 [Source:HGNC Symbol;Acc:HGNC:23573]	ENSG00000133422	MORC2	MORC family CW-type zinc finger 2 [Source:HGNC Symbol;Acc:HGNC:23573]
ENSMLUG00000007039	2.52229	0.0216767	S1 RNA binding domain 1 [Source:HGNC Symbol;Acc:HGNC:25521]	ENSG00000068784	SRBD1	S1 RNA binding domain 1 [Source:HGNC Symbol;Acc:HGNC:25521]
ENSMLUG00000007108	2.26247	0.0262308	septin 2 [Source:HGNC Symbol;Acc:HGNC:7729]	ENSG00000168385	2016-09-02	septin 2 [Source:HGNC Symbol;Acc:HGNC:7729]
ENSMLUG00000007140	4.68009	0.00730529	solute carrier family 9 member A3 [Source:HGNC Symbol;Acc:HGNC:11073]	ENSG00000066230	SLC9A3	solute carrier family 9, subfamily A (NHE3, cation proton antiporter 3), member 3 [Source:HGNC Symbol;Acc:HGNC:11073]
ENSMLUG00000007143	-6.82315	0.0383467	N/A	ENSG00000187720	THSD4	thrombospondin type 1 domain containing 4 [Source:HGNC Symbol;Acc:HGNC:25835]
ENSMLUG00000007189	2.68536	0.0132188	C-type lectin domain family 7 member A [Source:HGNC Symbol;Acc:HGNC:14558]	ENSG00000172243	CLEC7A	C-type lectin domain family 7 member A [Source:HGNC Symbol;Acc:HGNC:14558]
ENSMLUG00000007238	-3.16966	0.0382565	Uncharacterized protein [Source:UniProtKB/TrEMBL;Acc:L7N1D5]	ENSG00000212122	TSSK1B	testis-specific serine kinase 1B [Source:HGNC Symbol;Acc:HGNC:14968]
ENSMLUG00000007241	2.13241	0.0375344	glycine amidinotransferase [Source:HGNC Symbol;Acc:HGNC:4175]	ENSG00000171766	GATM	glycine amidinotransferase (L-arginine:glycine amidinotransferase) [Source:HGNC Symbol;Acc:HGNC:4175]
ENSMLUG00000007246	-2.70726	0.00730529	N/A	ENSG00000170577	SIX2	SIX homeobox 2 [Source:HGNC Symbol;Acc:HGNC:10888]
ENSMLUG00000007297	-2.9685	0.00309077	distal-less homeobox 3 [Source:HGNC Symbol;Acc:HGNC:2916]	ENSG00000064195	DLX3	distal-less homeobox 3 [Source:HGNC Symbol;Acc:HGNC:2916]
ENSMLUG00000007352	7.65991	0.00569445	tubulin tyrosine ligase like 9 [Source:HGNC Symbol;Acc:HGNC:16118]	ENSG00000131044	TTLL9	tubulin tyrosine ligase like 9 [Source:HGNC Symbol;Acc:HGNC:16118]
ENSMLUG00000007355	2.31354	0.0365815	mitochondrial ribosomal protein S27 [Source:HGNC Symbol;Acc:HGNC:14512]	ENSG00000113048	MRPS27	mitochondrial ribosomal protein S27 [Source:HGNC Symbol;Acc:HGNC:14512]
ENSMLUG00000007399	-7.0279	0.025608	Uncharacterized protein [Source:UniProtKB/TrEMBL;Acc:G1P957]	N/A	N/A	N/A
ENSMLUG00000007416	-2.22018	0.0311879	round spermatid basic protein 1 [Source:HGNC Symbol;Acc:HGNC:25642]	ENSG00000081019	RSBN1	round spermatid basic protein 1 [Source:HGNC Symbol;Acc:HGNC:25642]
ENSMLUG00000007472	-3.21337	0.0011587	RAB11 family interacting protein 1 [Source:HGNC Symbol;Acc:HGNC:30265]	ENSG00000156675	RAB11FIP1	RAB11 family interacting protein 1 (class I) [Source:HGNC Symbol;Acc:HGNC:30265]
ENSMLUG00000007482	3.57137	0.0275847	NIMA related kinase 6 [Source:HGNC Symbol;Acc:HGNC:7749]	ENSG00000119408	NEK6	NIMA-related kinase 6 [Source:HGNC Symbol;Acc:HGNC:7749]
ENSMLUG00000007490	2.32671	0.0383467	fucokinase [Source:HGNC Symbol;Acc:HGNC:29500]	ENSG00000157353	FUK	fucokinase [Source:HGNC Symbol;Acc:HGNC:29500]
ENSMLUG00000007498	-7.28909	0.0142262	Uncharacterized protein [Source:UniProtKB/TrEMBL;Acc:G1P9E2]	ENSG00000204279	PAGE3	PAGE family member 3 [Source:HGNC Symbol;Acc:HGNC:4110]
ENSMLUG00000007509	3.25481	0.00115783	tubulin tyrosine ligase like 4 [Source:HGNC Symbol;Acc:HGNC:28976]	ENSG00000135912	TTLL4	tubulin tyrosine ligase like 4 [Source:HGNC Symbol;Acc:HGNC:28976]
ENSMLUG00000007519	-2.17802	0.0312695	N/A	ENSG00000143933	CALM2	calmodulin 2 (phosphorylase kinase, delta) [Source:HGNC Symbol;Acc:HGNC:1445]
ENSMLUG00000007535	2.54163	0.0197608	SLIT and NTRK like family member 6 [Source:HGNC Symbol;Acc:HGNC:23503]	ENSG00000184564	SLITRK6	SLIT and NTRK like family member 6 [Source:HGNC Symbol;Acc:HGNC:23503]
ENSMLUG00000007539	2.66579	0.00916685	component of oligomeric golgi complex 4 [Source:HGNC Symbol;Acc:HGNC:18620]	ENSG00000103051	COG4	component of oligomeric golgi complex 4 [Source:HGNC Symbol;Acc:HGNC:18620]
ENSMLUG00000007542	-2.24396	0.0267085	desmocollin 3 [Source:HGNC Symbol;Acc:HGNC:3037]	ENSG00000134762	DSC3	desmocollin 3 [Source:HGNC Symbol;Acc:HGNC:3037]
ENSMLUG00000007736	3.06167	0.0447739	GULP, engulfment adaptor PTB domain containing 1 [Source:HGNC Symbol;Acc:HGNC:18649]	ENSG00000144366	GULP1	GULP, engulfment adaptor PTB domain containing 1 [Source:HGNC Symbol;Acc:HGNC:18649]
ENSMLUG00000007758	-2.4847	0.0245501	chromosome 8 open reading frame 4 [Source:HGNC Symbol;Acc:HGNC:1357]	ENSG00000176907	C8ORF4	chromosome 8 open reading frame 4 [Source:HGNC Symbol;Acc:HGNC:1357]
ENSMLUG00000007803	2.17069	0.0344683	RNA 2',3'-cyclic phosphate and 5'-OH ligase [Source:HGNC Symbol;Acc:HGNC:26935]	ENSG00000100220	RTCB	RNA 2',3'-cyclic phosphate and 5'-OH ligase [Source:HGNC Symbol;Acc:HGNC:26935]
ENSMLUG00000007815	2.76232	0.00819424	N/A	ENSG00000100387	RBX1	ring-box 1, E3 ubiquitin protein ligase [Source:HGNC Symbol;Acc:HGNC:9928]
ENSMLUG00000007831	-4.2507	0.000255459	topoisomerase (DNA) II alpha [Source:HGNC Symbol;Acc:HGNC:11989]	ENSG00000131747	TOP2A	topoisomerase (DNA) II alpha [Source:HGNC Symbol;Acc:HGNC:11989]
ENSMLUG00000007848	-2.82733	0.0130688	dishevelled binding antagonist of beta catenin 1 [Source:HGNC Symbol;Acc:HGNC:17748]	ENSG00000165617	DACT1	dishevelled-binding antagonist of beta-catenin 1 [Source:HGNC Symbol;Acc:HGNC:17748]
ENSMLUG00000007858	8.32863	0.000719644	carboxypeptidase A3 [Source:HGNC Symbol;Acc:HGNC:2298]	ENSG00000163751	CPA3	carboxypeptidase A3 [Source:HGNC Symbol;Acc:HGNC:2298]
ENSMLUG00000007883	2.23459	0.0344683	translocase of inner mitochondrial membrane 10 homolog (yeast) [Source:HGNC Symbol;Acc:HGNC:11814]	ENSG00000134809	TIMM10	translocase of inner mitochondrial membrane 10 homolog (yeast) [Source:HGNC Symbol;Acc:HGNC:11814]
ENSMLUG00000007909	2.79165	0.0219968	Uncharacterized protein [Source:UniProtKB/TrEMBL;Acc:G1PAE9]	ENSG00000133138	TBC1D8B	TBC1 domain family member 8B [Source:HGNC Symbol;Acc:HGNC:24715]
ENSMLUG00000007930	4.16562	0.000719646	mediator complex subunit 19 [Source:HGNC Symbol;Acc:HGNC:29600]	ENSG00000156603	MED19	mediator complex subunit 19 [Source:HGNC Symbol;Acc:HGNC:29600]
ENSMLUG00000007963	3.22622	0.0103106	family with sequence similarity 173 member B [Source:HGNC Symbol;Acc:HGNC:27029]	ENSG00000150756	FAM173B	family with sequence similarity 173 member B [Source:HGNC Symbol;Acc:HGNC:27029]
ENSMLUG00000007988	3.19859	0.0311879	family with sequence similarity 122B [Source:HGNC Symbol;Acc:HGNC:30490]	ENSG00000156504	FAM122B	family with sequence similarity 122B [Source:HGNC Symbol;Acc:HGNC:30490]
ENSMLUG00000008009	-4.38982	0.000221468	Uncharacterized protein [Source:UniProtKB/TrEMBL;Acc:G1PAK0]	ENSG00000130066	SAT1	spermidine/spermine N1-acetyltransferase 1 [Source:HGNC Symbol;Acc:HGNC:10540]
ENSMLUG00000008022	2.62047	0.0138444	serum amyloid A like 1 [Source:HGNC Symbol;Acc:HGNC:25158]	ENSG00000166788	SAAL1	serum amyloid A like 1 [Source:HGNC Symbol;Acc:HGNC:25158]
ENSMLUG00000008055	3.99709	0.00916685	pancreatic lipase related protein 3 [Source:HGNC Symbol;Acc:HGNC:23492]	ENSG00000203837	PNLIPRP3	pancreatic lipase-related protein 3 [Source:HGNC Symbol;Acc:HGNC:23492]
ENSMLUG00000008091	-7.51017	0.00829575	N/A	ENSG00000186951	PPARA	peroxisome proliferator-activated receptor alpha [Source:HGNC Symbol;Acc:HGNC:9232]
ENSMLUG00000008096	3.04309	0.00227424	xanthine dehydrogenase [Source:HGNC Symbol;Acc:HGNC:12805]	ENSG00000158125	XDH	xanthine dehydrogenase [Source:HGNC Symbol;Acc:HGNC:12805]
ENSMLUG00000008100	2.43961	0.0447402	zinc finger protein 827 [Source:HGNC Symbol;Acc:HGNC:27193]	ENSG00000151612	ZNF827	zinc finger protein 827 [Source:HGNC Symbol;Acc:HGNC:27193]
ENSMLUG00000008134	4.64411	0.000146842	matrix metallopeptidase 7 [Source:HGNC Symbol;Acc:HGNC:7174]	ENSG00000137673	MMP7	matrix metallopeptidase 7 [Source:HGNC Symbol;Acc:HGNC:7174]
ENSMLUG00000008155	-8.32388	0.000719644	otoraplin [Source:HGNC Symbol;Acc:HGNC:8517]	ENSG00000125879	OTOR	otoraplin [Source:HGNC Symbol;Acc:HGNC:8517]
ENSMLUG00000008162	-2.43217	0.0151969	N/A	ENSG00000173166	RAPH1	Ras association (RalGDS/AF-6) and pleckstrin homology domains 1 [Source:HGNC Symbol;Acc:HGNC:14436]
ENSMLUG00000008174	4.63588	0.00828867	matrix metallopeptidase 27 [Source:HGNC Symbol;Acc:HGNC:14250]	ENSG00000137675	MMP27	matrix metallopeptidase 27 [Source:HGNC Symbol;Acc:HGNC:14250]
ENSMLUG00000008179	-2.64106	0.00828867	deoxyribonuclease I like 3 [Source:HGNC Symbol;Acc:HGNC:2959]	ENSG00000163687	DNASE1L3	deoxyribonuclease I-like 3 [Source:HGNC Symbol;Acc:HGNC:2959]
ENSMLUG00000008193	2.36749	0.0201144	isocitrate dehydrogenase 3 (NAD(+)) beta [Source:HGNC Symbol;Acc:HGNC:5385]	ENSG00000101365	IDH3B	isocitrate dehydrogenase 3 (NAD+) beta [Source:HGNC Symbol;Acc:HGNC:5385]
ENSMLUG00000008194	2.27567	0.0403978	glutamyl-tRNA(Gln) amidotransferase, subunit B [Source:HGNC Symbol;Acc:HGNC:8849]	ENSG00000059691	GATB	glutamyl-tRNA(Gln) amidotransferase, subunit B [Source:HGNC Symbol;Acc:HGNC:8849]
ENSMLUG00000008213	2.57082	0.00983682	O-linked N-acetylglucosamine (GlcNAc) transferase [Source:HGNC Symbol;Acc:HGNC:8127]	ENSG00000147162	OGT	O-linked N-acetylglucosamine (GlcNAc) transferase [Source:HGNC Symbol;Acc:HGNC:8127]
ENSMLUG00000008294	-2.10204	0.0491311	ethanolamine kinase 1 [Source:HGNC Symbol;Acc:HGNC:24649]	ENSG00000139163	ETNK1	ethanolamine kinase 1 [Source:HGNC Symbol;Acc:HGNC:24649]
ENSMLUG00000008305	7.22944	0.0142262	zinc finger C4H2-type containing [Source:HGNC Symbol;Acc:HGNC:24931]	ENSG00000126970	ZC4H2	zinc finger, C4H2 domain containing [Source:HGNC Symbol;Acc:HGNC:24931]
ENSMLUG00000008342	3.8915	0.00190207	ATP binding cassette subfamily A member 9 [Source:HGNC Symbol;Acc:HGNC:39]	ENSG00000154258	ABCA9	ATP binding cassette subfamily A member 9 [Source:HGNC Symbol;Acc:HGNC:39]
ENSMLUG00000008381	2.62436	0.00860248	cytochrome P450 family 1 subfamily A member 1 [Source:HGNC Symbol;Acc:HGNC:2595]	ENSG00000140465	CYP1A1	cytochrome P450 family 1 subfamily A member 1 [Source:HGNC Symbol;Acc:HGNC:2595]
ENSMLUG00000008403	-2.1189	0.0373086	Kruppel like factor 3 [Source:HGNC Symbol;Acc:HGNC:16516]	ENSG00000109787	KLF3	Kruppel-like factor 3 (basic) [Source:HGNC Symbol;Acc:HGNC:16516]
ENSMLUG00000008427	3.03282	0.00533027	ATPase 13A4 [Source:HGNC Symbol;Acc:HGNC:25422]	ENSG00000127249	ATP13A4	ATPase type 13A4 [Source:HGNC Symbol;Acc:HGNC:25422]
ENSMLUG00000008507	-2.86679	0.0167129	potassium voltage-gated channel subfamily C member 4 [Source:HGNC Symbol;Acc:HGNC:6236]	ENSG00000116396	KCNC4	potassium channel, voltage gated Shaw related subfamily C, member 4 [Source:HGNC Symbol;Acc:HGNC:6236]
ENSMLUG00000008563	-3.73566	0.000221468	Uncharacterized protein [Source:UniProtKB/TrEMBL;Acc:G1PBQ1]	ENSG00000115738	ID2	inhibitor of DNA binding 2, dominant negative helix-loop-helix protein [Source:HGNC Symbol;Acc:HGNC:5361]
ENSMLUG00000008571	-2.27162	0.0240107	MAP kinase interacting serine/threonine kinase 2 [Source:HGNC Symbol;Acc:HGNC:7111]	ENSG00000099875	MKNK2	MAP kinase interacting serine/threonine kinase 2 [Source:HGNC Symbol;Acc:HGNC:7111]
ENSMLUG00000008581	2.89661	0.0115962	coiled-coil domain containing 15 [Source:HGNC Symbol;Acc:HGNC:25798]	ENSG00000149548	CCDC15	coiled-coil domain containing 15 [Source:HGNC Symbol;Acc:HGNC:25798]
ENSMLUG00000008604	-3.17287	0.00828867	potassium two pore domain channel subfamily K member 7 [Source:HGNC Symbol;Acc:HGNC:6282]	ENSG00000173338	KCNK7	potassium channel, two pore domain subfamily K, member 7 [Source:HGNC Symbol;Acc:HGNC:6282]
ENSMLUG00000008606	-2.00537	0.0499054	ring finger protein 19A, RBR E3 ubiquitin protein ligase [Source:HGNC Symbol;Acc:HGNC:13432]	ENSG00000034677	RNF19A	ring finger protein 19A, RBR E3 ubiquitin protein ligase [Source:HGNC Symbol;Acc:HGNC:13432]
ENSMLUG00000008636	-3.87943	0.0210713	HESX homeobox 1 [Source:HGNC Symbol;Acc:HGNC:4877]	ENSG00000163666	HESX1	HESX homeobox 1 [Source:HGNC Symbol;Acc:HGNC:4877]
ENSMLUG00000008658	2.16074	0.0453802	zinc finger protein 410 [Source:HGNC Symbol;Acc:HGNC:20144]	ENSG00000119725	ZNF410	zinc finger protein 410 [Source:HGNC Symbol;Acc:HGNC:20144]
ENSMLUG00000008677	3.16241	0.00442403	zinc finger protein 608 [Source:HGNC Symbol;Acc:HGNC:29238]	ENSG00000168916	ZNF608	zinc finger protein 608 [Source:HGNC Symbol;Acc:HGNC:29238]
ENSMLUG00000008683	-3.26479	0.0012296	nuclear receptor subfamily 4 group A member 2 [Source:HGNC Symbol;Acc:HGNC:7981]	ENSG00000153234	NR4A2	nuclear receptor subfamily 4 group A member 2 [Source:HGNC Symbol;Acc:HGNC:7981]
ENSMLUG00000008735	-2.47626	0.0148599	heparan sulfate-glucosamine 3-sulfotransferase 3B1 [Source:HGNC Symbol;Acc:HGNC:5198]	ENSG00000125430	HS3ST3B1	heparan sulfate-glucosamine 3-sulfotransferase 3B1 [Source:HGNC Symbol;Acc:HGNC:5198]
ENSMLUG00000008746	-5.32039	8.34475e-05	Ras association domain family member 9 [Source:HGNC Symbol;Acc:HGNC:15739]	ENSG00000198774	RASSF9	Ras association (RalGDS/AF-6) domain family (N-terminal) member 9 [Source:HGNC Symbol;Acc:HGNC:15739]
ENSMLUG00000008758	2.09751	0.0452415	proline rich 3 [Source:HGNC Symbol;Acc:HGNC:21149]	ENSG00000204576	PRR3	proline rich 3 [Source:HGNC Symbol;Acc:HGNC:21149]
ENSMLUG00000008767	3.1491	0.00200618	N/A	ENSG00000071051	NCK2	NCK adaptor protein 2 [Source:HGNC Symbol;Acc:HGNC:7665]
ENSMLUG00000008782	6.99667	0.025608	Epstein-Barr virus induced 3 [Source:HGNC Symbol;Acc:HGNC:3129]	ENSG00000105246	EBI3	Epstein-Barr virus induced 3 [Source:HGNC Symbol;Acc:HGNC:3129]
ENSMLUG00000008811	2.57875	0.0104357	VPS41, HOPS complex subunit [Source:HGNC Symbol;Acc:HGNC:12713]	ENSG00000006715	VPS41	VPS41 HOPS complex subunit [Source:HGNC Symbol;Acc:HGNC:12713]
ENSMLUG00000008843	-2.23216	0.0268878	BCL2 associated athanogene 3 [Source:HGNC Symbol;Acc:HGNC:939]	ENSG00000151929	BAG3	BCL2 associated athanogene 3 [Source:HGNC Symbol;Acc:HGNC:939]
ENSMLUG00000008845	3.21697	0.00245531	mastermind like transcriptional coactivator 3 [Source:HGNC Symbol;Acc:HGNC:16272]	ENSG00000196782	MAML3	mastermind like transcriptional coactivator 3 [Source:HGNC Symbol;Acc:HGNC:16272]
ENSMLUG00000008894	2.53635	0.0318654	C-type lectin domain family 1 member A [Source:HGNC Symbol;Acc:HGNC:24355]	ENSG00000150048	CLEC1A	C-type lectin domain family 1, member A [Source:HGNC Symbol;Acc:HGNC:24355]
ENSMLUG00000008928	-5.8148	0.00042997	cardiotrophin-like cytokine factor 1 [Source:HGNC Symbol;Acc:HGNC:17412]	ENSG00000175505	CLCF1	cardiotrophin-like cytokine factor 1 [Source:HGNC Symbol;Acc:HGNC:17412]
ENSMLUG00000008942	7.29938	0.0118533	serine/threonine kinase 32A [Source:HGNC Symbol;Acc:HGNC:28317]	ENSG00000169302	STK32A	serine/threonine kinase 32A [Source:HGNC Symbol;Acc:HGNC:28317]
ENSMLUG00000008952	4.4652	0.00245531	transcription factor EC [Source:HGNC Symbol;Acc:HGNC:11754]	ENSG00000105967	TFEC	transcription factor EC [Source:HGNC Symbol;Acc:HGNC:11754]
ENSMLUG00000008960	2.11646	0.04565	HEAT repeat containing 5B [Source:HGNC Symbol;Acc:HGNC:29273]	ENSG00000008869	HEATR5B	HEAT repeat containing 5B [Source:HGNC Symbol;Acc:HGNC:29273]
ENSMLUG00000008962	2.37048	0.0201144	solute carrier organic anion transporter family member 2B1 [Source:HGNC Symbol;Acc:HGNC:10962]	ENSG00000137491	SLCO2B1	solute carrier organic anion transporter family member 2B1 [Source:HGNC Symbol;Acc:HGNC:10962]
ENSMLUG00000008972	3.01769	0.0152771	N/A	ENSG00000067369	TP53BP1	tumor protein p53 binding protein 1 [Source:HGNC Symbol;Acc:HGNC:11999]
ENSMLUG00000009003	-2.45029	0.0142262	FosB proto-oncogene, AP-1 transcription factor subunit [Source:HGNC Symbol;Acc:HGNC:3797]	ENSG00000125740	FOSB	FBJ murine osteosarcoma viral oncogene homolog B [Source:HGNC Symbol;Acc:HGNC:3797]
ENSMLUG00000009018	2.64468	0.00802725	glutaminyl-peptide cyclotransferase [Source:HGNC Symbol;Acc:HGNC:9753]	ENSG00000115828	QPCT	glutaminyl-peptide cyclotransferase [Source:HGNC Symbol;Acc:HGNC:9753]
ENSMLUG00000009026	-2.04899	0.0453802	phosphodiesterase 4B [Source:HGNC Symbol;Acc:HGNC:8781]	ENSG00000184588	PDE4B	phosphodiesterase 4B [Source:HGNC Symbol;Acc:HGNC:8781]
ENSMLUG00000009092	2.18112	0.0328739	Uncharacterized protein [Source:UniProtKB/TrEMBL;Acc:G1PD06]	ENSG00000122728	TAF1L	TATA-box binding protein associated factor 1 like [Source:HGNC Symbol;Acc:HGNC:18056]
ENSMLUG00000009102	2.53853	0.019032	crystallin lambda 1 [Source:HGNC Symbol;Acc:HGNC:18246]	ENSG00000165475	CRYL1	crystallin lambda 1 [Source:HGNC Symbol;Acc:HGNC:18246]
ENSMLUG00000009131	2.4523	0.0177158	Uncharacterized protein [Source:UniProtKB/TrEMBL;Acc:G1PD04]	ENSG00000196611	MMP1	matrix metallopeptidase 1 [Source:HGNC Symbol;Acc:HGNC:7155]
ENSMLUG00000009142	3.12463	0.00210518	mannose receptor, C type 1 [Source:HGNC Symbol;Acc:HGNC:7228]	ENSG00000260314	MRC1	mannose receptor, C type 1 [Source:HGNC Symbol;Acc:HGNC:7228]
ENSMLUG00000009191	2.32687	0.0297855	zinc finger protein 10 [Source:HGNC Symbol;Acc:HGNC:12879]	ENSG00000256223	ZNF10	zinc finger protein 10 [Source:HGNC Symbol;Acc:HGNC:12879]
ENSMLUG00000009193	2.61434	0.0094425	penta-EF-hand domain containing 1 [Source:HGNC Symbol;Acc:HGNC:30009]	ENSG00000162517	PEF1	penta-EF-hand domain containing 1 [Source:HGNC Symbol;Acc:HGNC:30009]
ENSMLUG00000009211	3.02198	0.0324084	SMC5-SMC6 complex localization factor 1 [Source:HGNC Symbol;Acc:HGNC:25408]	ENSG00000133302	SLF1	SMC5-SMC6 complex localization factor 1 [Source:HGNC Symbol;Acc:HGNC:25408]
ENSMLUG00000009258	7.29938	0.0118533	relaxin/insulin like family peptide receptor 1 [Source:HGNC Symbol;Acc:HGNC:19718]	ENSG00000171509	RXFP1	relaxin/insulin-like family peptide receptor 1 [Source:HGNC Symbol;Acc:HGNC:19718]
ENSMLUG00000009260	2.08927	0.0422922	MMS19 homolog, cytosolic iron-sulfur assembly component [Source:HGNC Symbol;Acc:HGNC:13824]	ENSG00000155229	MMS19	MMS19 homolog, cytosolic iron-sulfur assembly component [Source:HGNC Symbol;Acc:HGNC:13824]
ENSMLUG00000009287	-2.57791	0.00936583	polo like kinase 2 [Source:HGNC Symbol;Acc:HGNC:19699]	ENSG00000145632	PLK2	polo-like kinase 2 [Source:HGNC Symbol;Acc:HGNC:19699]
ENSMLUG00000009323	3.0048	0.00748117	CDK5 regulatory subunit associated protein 1 like 1 [Source:HGNC Symbol;Acc:HGNC:21050]	ENSG00000145996	CDKAL1	CDK5 regulatory subunit associated protein 1-like 1 [Source:HGNC Symbol;Acc:HGNC:21050]
ENSMLUG00000009325	-3.02014	0.00361042	solute carrier family 1 member 6 [Source:HGNC Symbol;Acc:HGNC:10944]	ENSG00000105143	SLC1A6	solute carrier family 1 (high affinity aspartate/glutamate transporter), member 6 [Source:HGNC Symbol;Acc:HGNC:10944]
ENSMLUG00000009335	2.72625	0.00828867	nudix hydrolase 7 [Source:HGNC Symbol;Acc:HGNC:8054]	ENSG00000140876	NUDT7	nudix hydrolase 7 [Source:HGNC Symbol;Acc:HGNC:8054]
ENSMLUG00000009339	-3.14387	0.00580388	adhesion G protein-coupled receptor B2 [Source:HGNC Symbol;Acc:HGNC:944]	ENSG00000121753	ADGRB2	adhesion G protein-coupled receptor B2 [Source:HGNC Symbol;Acc:HGNC:944]
ENSMLUG00000009355	3.6056	0.00685377	ERG, ETS transcription factor [Source:HGNC Symbol;Acc:HGNC:3446]	ENSG00000157554	ERG	v-ets avian erythroblastosis virus E26 oncogene homolog [Source:HGNC Symbol;Acc:HGNC:3446]
ENSMLUG00000009419	-2.11995	0.037397	growth arrest and DNA damage inducible beta [Source:HGNC Symbol;Acc:HGNC:4096]	ENSG00000099860	GADD45B	growth arrest and DNA damage inducible beta [Source:HGNC Symbol;Acc:HGNC:4096]
ENSMLUG00000009454	2.55897	0.0224702	MOB kinase activator 3B [Source:HGNC Symbol;Acc:HGNC:23825]	ENSG00000120162	MOB3B	MOB kinase activator 3B [Source:HGNC Symbol;Acc:HGNC:23825]
ENSMLUG00000009502	2.39052	0.0280611	SEC14 like lipid binding 4 [Source:HGNC Symbol;Acc:HGNC:20627]	ENSG00000133488	SEC14L4	SEC14-like lipid binding 4 [Source:HGNC Symbol;Acc:HGNC:20627]
ENSMLUG00000009549	-2.45049	0.0141414	protein phosphatase 2 regulatory subunit B'alpha [Source:HGNC Symbol;Acc:HGNC:9309]	ENSG00000066027	PPP2R5A	protein phosphatase 2 regulatory subunit B', alpha [Source:HGNC Symbol;Acc:HGNC:9309]
ENSMLUG00000009553	2.01923	0.0497993	fibrinogen like 2 [Source:HGNC Symbol;Acc:HGNC:3696]	ENSG00000127951	FGL2	fibrinogen-like 2 [Source:HGNC Symbol;Acc:HGNC:3696]
ENSMLUG00000009559	2.66704	0.0244783	ELMO domain containing 2 [Source:HGNC Symbol;Acc:HGNC:28111]	ENSG00000179387	ELMOD2	ELMO/CED-12 domain containing 2 [Source:HGNC Symbol;Acc:HGNC:28111]
ENSMLUG00000009561	8.03267	0.00176925	coiled-coil domain containing 146 [Source:HGNC Symbol;Acc:HGNC:29296]	ENSG00000135205	CCDC146	coiled-coil domain containing 146 [Source:HGNC Symbol;Acc:HGNC:29296]
ENSMLUG00000009586	-2.5321	0.0111825	transmembrane protein 51 [Source:HGNC Symbol;Acc:HGNC:25488]	ENSG00000171729	TMEM51	transmembrane protein 51 [Source:HGNC Symbol;Acc:HGNC:25488]
ENSMLUG00000009615	2.62493	0.0378777	enolase superfamily member 1 [Source:HGNC Symbol;Acc:HGNC:30365]	ENSG00000132199	ENOSF1	enolase superfamily member 1 [Source:HGNC Symbol;Acc:HGNC:30365]
ENSMLUG00000009622	-2.12555	0.0395375	adenylate kinase 4 [Source:HGNC Symbol;Acc:HGNC:363]	ENSG00000162433	AK4	adenylate kinase 4 [Source:HGNC Symbol;Acc:HGNC:363]
ENSMLUG00000009641	2.22618	0.0355272	DEP domain containing MTOR-interacting protein [Source:HGNC Symbol;Acc:HGNC:22953]	ENSG00000155792	DEPTOR	DEP domain containing MTOR-interacting protein [Source:HGNC Symbol;Acc:HGNC:22953]
ENSMLUG00000009643	3.72712	0.00469172	adenylate cyclase activating polypeptide 1 [Source:HGNC Symbol;Acc:HGNC:241]	ENSG00000141433	ADCYAP1	adenylate cyclase activating polypeptide 1 (pituitary) [Source:HGNC Symbol;Acc:HGNC:241]
ENSMLUG00000009644	2.75564	0.0235704	zinc finger CW-type and PWWP domain containing 1 [Source:HGNC Symbol;Acc:HGNC:23486]	ENSG00000078487	ZCWPW1	zinc finger, CW type with PWWP domain 1 [Source:HGNC Symbol;Acc:HGNC:23486]
ENSMLUG00000009673	-2.82992	0.008379	chymotrypsin C [Source:HGNC Symbol;Acc:HGNC:2523]	ENSG00000162438	CTRC	chymotrypsin C [Source:HGNC Symbol;Acc:HGNC:2523]
ENSMLUG00000009683	-3.63016	0.000278327	Uncharacterized protein [Source:UniProtKB/TrEMBL;Acc:G1PE89]	ENSG00000160223	ICOSLG	inducible T-cell co-stimulator ligand [Source:HGNC Symbol;Acc:HGNC:17087]
ENSMLUG00000009703	2.55263	0.0306597	DnaJ heat shock protein family (Hsp40) member C16 [Source:HGNC Symbol;Acc:HGNC:29157]	ENSG00000116138	DNAJC16	DnaJ heat shock protein family (Hsp40) member C16 [Source:HGNC Symbol;Acc:HGNC:29157]
ENSMLUG00000009718	-2.35025	0.0190838	plasminogen activator, urokinase receptor [Source:HGNC Symbol;Acc:HGNC:9053]	ENSG00000011422	PLAUR	plasminogen activator, urokinase receptor [Source:HGNC Symbol;Acc:HGNC:9053]
ENSMLUG00000009773	2.18195	0.0451972	MDM2 binding protein [Source:HGNC Symbol;Acc:HGNC:7417]	ENSG00000172167	MTBP	MDM2 binding protein [Source:HGNC Symbol;Acc:HGNC:7417]
ENSMLUG00000009782	-2.28815	0.0447739	Uncharacterized protein [Source:UniProtKB/TrEMBL;Acc:G1PEH4]	ENSG00000137804	NUSAP1	nucleolar and spindle associated protein 1 [Source:HGNC Symbol;Acc:HGNC:18538]
ENSMLUG00000009811	2.41652	0.0297429	N/A	ENSG00000185873	TMPRSS11B	transmembrane protease, serine 11B [Source:HGNC Symbol;Acc:HGNC:25398]
ENSMLUG00000009833	-2.92165	0.00512908	TNF alpha induced protein 8 like 3 [Source:HGNC Symbol;Acc:HGNC:20620]	ENSG00000183578	TNFAIP8L3	TNF alpha induced protein 8 like 3 [Source:HGNC Symbol;Acc:HGNC:20620]
ENSMLUG00000009852	-6.70874	0.047551	N/A	ENSG00000116819	TFAP2E	transcription factor AP-2 epsilon (activating enhancer binding protein 2 epsilon) [Source:HGNC Symbol;Acc:HGNC:30774]
ENSMLUG00000009884	-7.51017	0.00829575	Uncharacterized protein [Source:UniProtKB/TrEMBL;Acc:G1PES0]	ENSG00000166959	MS4A8	membrane-spanning 4-domains, subfamily A, member 8 [Source:HGNC Symbol;Acc:HGNC:13380]
ENSMLUG00000009905	2.9957	0.00767273	fibroblast growth factor 11 [Source:HGNC Symbol;Acc:HGNC:3667]	ENSG00000161958	FGF11	fibroblast growth factor 11 [Source:HGNC Symbol;Acc:HGNC:3667]
ENSMLUG00000009924	-2.02066	0.0487873	UDP-GlcNAc:betaGal beta-1,3-N-acetylglucosaminyltransferase 2 [Source:HGNC Symbol;Acc:HGNC:15629]	ENSG00000170340	B3GNT2	UDP-GlcNAc:betaGal beta-1,3-N-acetylglucosaminyltransferase 2 [Source:HGNC Symbol;Acc:HGNC:15629]
ENSMLUG00000009930	3.1422	0.00213348	ephrin A5 [Source:HGNC Symbol;Acc:HGNC:3225]	ENSG00000184349	EFNA5	ephrin-A5 [Source:HGNC Symbol;Acc:HGNC:3225]
ENSMLUG00000009932	2.70456	0.0172363	TNFAIP3 interacting protein 3 [Source:HGNC Symbol;Acc:HGNC:19315]	ENSG00000050730	TNIP3	TNFAIP3 interacting protein 3 [Source:HGNC Symbol;Acc:HGNC:19315]
ENSMLUG00000009977	7.76251	0.00414349	zinc finger RANBP2-type containing 3 [Source:HGNC Symbol;Acc:HGNC:25249]	ENSG00000121988	ZRANB3	zinc finger, RAN-binding domain containing 3 [Source:HGNC Symbol;Acc:HGNC:25249]
ENSMLUG00000009984	2.80969	0.00685377	serum response factor binding protein 1 [Source:HGNC Symbol;Acc:HGNC:26333]	ENSG00000151304	SRFBP1	serum response factor binding protein 1 [Source:HGNC Symbol;Acc:HGNC:26333]
ENSMLUG00000010032	8.62944	0.000266641	NME/NM23 family member 7 [Source:HGNC Symbol;Acc:HGNC:20461]	ENSG00000143156	NME7	NME/NM23 family member 7 [Source:HGNC Symbol;Acc:HGNC:20461]
ENSMLUG00000010034	-3.92242	0.00506492	frizzled class receptor 7 [Source:HGNC Symbol;Acc:HGNC:4045]	ENSG00000155760	FZD7	frizzled class receptor 7 [Source:HGNC Symbol;Acc:HGNC:4045]
ENSMLUG00000010049	-2.12245	0.0401535	chymotrypsin like elastase family member 1 [Source:HGNC Symbol;Acc:HGNC:3308]	ENSG00000139610	CELA1	chymotrypsin like elastase family member 1 [Source:HGNC Symbol;Acc:HGNC:3308]
ENSMLUG00000010050	2.75628	0.00737757	aldehyde dehydrogenase 6 family member A1 [Source:HGNC Symbol;Acc:HGNC:7179]	ENSG00000119711	ALDH6A1	aldehyde dehydrogenase 6 family member A1 [Source:HGNC Symbol;Acc:HGNC:7179]
ENSMLUG00000010074	2.62853	0.0447739	lin-52 DREAM MuvB core complex component [Source:HGNC Symbol;Acc:HGNC:19856]	ENSG00000205659	LIN52	lin-52 DREAM MuvB core complex component [Source:HGNC Symbol;Acc:HGNC:19856]
ENSMLUG00000010081	-5.03562	0.00536673	CD7 molecule [Source:HGNC Symbol;Acc:HGNC:1695]	ENSG00000173762	CD7	CD7 molecule [Source:HGNC Symbol;Acc:HGNC:1695]
ENSMLUG00000010082	2.91104	0.0151969	regulator of G-protein signaling like 1 [Source:HGNC Symbol;Acc:HGNC:18636]	ENSG00000121446	RGSL1	regulator of G-protein signaling like 1 [Source:HGNC Symbol;Acc:HGNC:18636]
ENSMLUG00000010097	3.62687	0.00259904	diphthamine biosynthesis 6 [Source:HGNC Symbol;Acc:HGNC:30543]	ENSG00000134146	DPH6	diphthamine biosynthesis 6 [Source:HGNC Symbol;Acc:HGNC:30543]
ENSMLUG00000010113	-6.92916	0.0311879	filamin binding LIM protein 1 [Source:HGNC Symbol;Acc:HGNC:24686]	ENSG00000162458	FBLIM1	filamin binding LIM protein 1 [Source:HGNC Symbol;Acc:HGNC:24686]
ENSMLUG00000010148	7.15595	0.0171487	zinc finger protein, FOG family member 2 [Source:HGNC Symbol;Acc:HGNC:16700]	ENSG00000169946	ZFPM2	zinc finger protein, FOG family member 2 [Source:HGNC Symbol;Acc:HGNC:16700]
ENSMLUG00000010204	2.25972	0.0499054	POP1 homolog, ribonuclease P/MRP subunit [Source:HGNC Symbol;Acc:HGNC:30129]	ENSG00000104356	POP1	POP1 homolog, ribonuclease P/MRP subunit [Source:HGNC Symbol;Acc:HGNC:30129]
ENSMLUG00000010211	-2.28261	0.0247528	neuregulin 1 [Source:HGNC Symbol;Acc:HGNC:7997]	N/A	N/A	N/A
ENSMLUG00000010222	3.82456	0.00614696	Uncharacterized protein [Source:UniProtKB/TrEMBL;Acc:G1PFH1]	ENSG00000117228	GBP1	guanylate binding protein 1, interferon-inducible [Source:HGNC Symbol;Acc:HGNC:4182]
ENSMLUG00000010233	2.59786	0.0168458	transmembrane and tetratricopeptide repeat containing 2 [Source:HGNC Symbol;Acc:HGNC:25440]	ENSG00000179104	TMTC2	transmembrane and tetratricopeptide repeat containing 2 [Source:HGNC Symbol;Acc:HGNC:25440]
ENSMLUG00000010243	3.82395	0.00125006	N/A	ENSG00000164647	STEAP1	six transmembrane epithelial antigen of the prostate 1 [Source:HGNC Symbol;Acc:HGNC:11378]
ENSMLUG00000010246	3.2106	0.0190328	Uncharacterized protein [Source:UniProtKB/TrEMBL;Acc:L7N1J7]	ENSG00000117228	GBP1	guanylate binding protein 1, interferon-inducible [Source:HGNC Symbol;Acc:HGNC:4182]
ENSMLUG00000010270	2.88703	0.00536673	SH3 domain and tetratricopeptide repeats 2 [Source:HGNC Symbol;Acc:HGNC:29427]	ENSG00000169247	SH3TC2	SH3 domain and tetratricopeptide repeats 2 [Source:HGNC Symbol;Acc:HGNC:29427]
ENSMLUG00000010302	6.71899	0.047551	cysteine rich secretory protein 2 [Source:HGNC Symbol;Acc:HGNC:12024]	ENSG00000124490	CRISP2	cysteine-rich secretory protein 2 [Source:HGNC Symbol;Acc:HGNC:12024]
ENSMLUG00000010331	-2.30908	0.0268201	family with sequence similarity 81 member A [Source:HGNC Symbol;Acc:HGNC:28379]	ENSG00000157470	FAM81A	family with sequence similarity 81 member A [Source:HGNC Symbol;Acc:HGNC:28379]
ENSMLUG00000010351	2.95995	0.0218369	LCA5, lebercilin [Source:HGNC Symbol;Acc:HGNC:31923]	ENSG00000135338	LCA5	Leber congenital amaurosis 5 [Source:HGNC Symbol;Acc:HGNC:31923]
ENSMLUG00000010370	-7.57692	0.00730529	NIM1 serine/threonine protein kinase [Source:HGNC Symbol;Acc:HGNC:28646]	ENSG00000177453	NIM1K	NIM1 serine/threonine protein kinase [Source:HGNC Symbol;Acc:HGNC:28646]
ENSMLUG00000010372	4.11713	0.000455283	kelch repeat and BTB domain containing 8 [Source:HGNC Symbol;Acc:HGNC:30691]	ENSG00000163376	KBTBD8	kelch repeat and BTB (POZ) domain containing 8 [Source:HGNC Symbol;Acc:HGNC:30691]
ENSMLUG00000010441	2.60771	0.0105914	propionyl-CoA carboxylase beta subunit [Source:HGNC Symbol;Acc:HGNC:8654]	ENSG00000114054	PCCB	propionyl-CoA carboxylase beta subunit [Source:HGNC Symbol;Acc:HGNC:8654]
ENSMLUG00000010449	-2.52878	0.01123	nuclear factor, interleukin 3 regulated [Source:HGNC Symbol;Acc:HGNC:7787]	ENSG00000165030	NFIL3	nuclear factor, interleukin 3 regulated [Source:HGNC Symbol;Acc:HGNC:7787]
ENSMLUG00000010453	2.90403	0.00616294	nudix hydrolase 5 [Source:HGNC Symbol;Acc:HGNC:8052]	ENSG00000165609	NUDT5	nudix hydrolase 5 [Source:HGNC Symbol;Acc:HGNC:8052]
ENSMLUG00000010460	3.106	0.00306008	zinc finger protein 644 [Source:HGNC Symbol;Acc:HGNC:29222]	ENSG00000122482	ZNF644	zinc finger protein 644 [Source:HGNC Symbol;Acc:HGNC:29222]
ENSMLUG00000010477	7.90391	0.00263693	interleukin 13 receptor subunit alpha 2 [Source:HGNC Symbol;Acc:HGNC:5975]	ENSG00000123496	IL13RA2	interleukin 13 receptor subunit alpha 2 [Source:HGNC Symbol;Acc:HGNC:5975]
ENSMLUG00000010486	2.87508	0.00442403	SET domain bifurcated 1 [Source:HGNC Symbol;Acc:HGNC:10761]	ENSG00000143379	SETDB1	SET domain, bifurcated 1 [Source:HGNC Symbol;Acc:HGNC:10761]
ENSMLUG00000010560	8.48686	0.00042997	receptor tyrosine kinase-like orphan receptor 1 [Source:HGNC Symbol;Acc:HGNC:10256]	ENSG00000185483	ROR1	receptor tyrosine kinase-like orphan receptor 1 [Source:HGNC Symbol;Acc:HGNC:10256]
ENSMLUG00000010572	2.79164	0.00698656	autophagy related 7 [Source:HGNC Symbol;Acc:HGNC:16935]	ENSG00000197548	ATG7	autophagy related 7 [Source:HGNC Symbol;Acc:HGNC:16935]
ENSMLUG00000010586	3.57137	0.0275847	F-box and leucine rich repeat protein 16 [Source:HGNC Symbol;Acc:HGNC:14150]	ENSG00000127585	FBXL16	F-box and leucine-rich repeat protein 16 [Source:HGNC Symbol;Acc:HGNC:14150]
ENSMLUG00000010617	-2.04156	0.047729	leucine zipper protein 1 [Source:HGNC Symbol;Acc:HGNC:14985]	ENSG00000169641	LUZP1	leucine zipper protein 1 [Source:HGNC Symbol;Acc:HGNC:14985]
ENSMLUG00000010631	2.55286	0.0261162	zinc finger E-box binding homeobox 1 [Source:HGNC Symbol;Acc:HGNC:11642]	ENSG00000148516	ZEB1	zinc finger E-box binding homeobox 1 [Source:HGNC Symbol;Acc:HGNC:11642]
ENSMLUG00000010632	2.19991	0.0350423	VPS50, EARP/GARPII complex subunit [Source:HGNC Symbol;Acc:HGNC:25956]	ENSG00000004766	VPS50	VPS50 EARP/GARPII complex subunit [Source:HGNC Symbol;Acc:HGNC:25956]
ENSMLUG00000010671	-2.17714	0.0311879	N/A	ENSG00000112081	SRSF3	serine/arginine-rich splicing factor 3 [Source:HGNC Symbol;Acc:HGNC:10785]
ENSMLUG00000010691	4.88043	1.43848e-05	collagen type VI alpha 5 [Source:HGNC Symbol;Acc:HGNC:26674]	ENSG00000172752	COL6A5	collagen, type VI, alpha 5 [Source:HGNC Symbol;Acc:HGNC:26674]
ENSMLUG00000010697	2.66856	0.0355925	COMM domain containing 6 [Source:HGNC Symbol;Acc:HGNC:24015]	ENSG00000188243	COMMD6	COMM domain containing 6 [Source:HGNC Symbol;Acc:HGNC:24015]
ENSMLUG00000010728	-2.36605	0.0334443	PITPNM family member 3 [Source:HGNC Symbol;Acc:HGNC:21043]	ENSG00000091622	PITPNM3	PITPNM family member 3 [Source:HGNC Symbol;Acc:HGNC:21043]
ENSMLUG00000010744	2.13873	0.0495633	IQ motif containing G [Source:HGNC Symbol;Acc:HGNC:25251]	ENSG00000114473	IQCG	IQ motif containing G [Source:HGNC Symbol;Acc:HGNC:25251]
ENSMLUG00000010757	-2.14614	0.0414295	Uncharacterized protein [Source:UniProtKB/TrEMBL;Acc:G1PGP4]	N/A	N/A	N/A
ENSMLUG00000010759	2.27671	0.047551	coilin [Source:HGNC Symbol;Acc:HGNC:2184]	ENSG00000121058	COIL	coilin [Source:HGNC Symbol;Acc:HGNC:2184]
ENSMLUG00000010780	2.96075	0.0383467	COMM domain containing 10 [Source:HGNC Symbol;Acc:HGNC:30201]	ENSG00000145781	COMMD10	COMM domain containing 10 [Source:HGNC Symbol;Acc:HGNC:30201]
ENSMLUG00000010782	2.44444	0.0309828	platelet activating factor acetylhydrolase 2 [Source:HGNC Symbol;Acc:HGNC:8579]	ENSG00000158006	PAFAH2	platelet-activating factor acetylhydrolase 2 [Source:HGNC Symbol;Acc:HGNC:8579]
ENSMLUG00000010784	-2.09494	0.0471069	post-GPI attachment to proteins 1 [Source:HGNC Symbol;Acc:HGNC:25712]	ENSG00000197121	PGAP1	post-GPI attachment to proteins 1 [Source:HGNC Symbol;Acc:HGNC:25712]
ENSMLUG00000010844	2.55642	0.0197492	C-C motif chemokine ligand 1 [Source:HGNC Symbol;Acc:HGNC:10609]	ENSG00000108702	CCL1	chemokine (C-C motif) ligand 1 [Source:HGNC Symbol;Acc:HGNC:10609]
ENSMLUG00000010858	2.75427	0.00698656	vacuolar protein sorting 45 homolog [Source:HGNC Symbol;Acc:HGNC:14579]	ENSG00000136631	VPS45	vacuolar protein sorting 45 homolog (S. cerevisiae) [Source:HGNC Symbol;Acc:HGNC:14579]
ENSMLUG00000010904	3.03771	0.00287566	phenylalanyl-tRNA synthetase beta subunit [Source:HGNC Symbol;Acc:HGNC:17800]	ENSG00000116120	FARSB	phenylalanyl-tRNA synthetase beta subunit [Source:HGNC Symbol;Acc:HGNC:17800]
ENSMLUG00000010928	2.18521	0.0424118	WD repeat domain 19 [Source:HGNC Symbol;Acc:HGNC:18340]	ENSG00000157796	WDR19	WD repeat domain 19 [Source:HGNC Symbol;Acc:HGNC:18340]
ENSMLUG00000010944	2.48781	0.0132791	ankyrin 3, node of Ranvier (ankyrin G) [Source:HGNC Symbol;Acc:HGNC:494]	ENSG00000151150	ANK3	ankyrin 3, node of Ranvier (ankyrin G) [Source:HGNC Symbol;Acc:HGNC:494]
ENSMLUG00000011013	3.35925	0.00100308	N/A	ENSG00000121067	SPOP	speckle type POZ protein [Source:HGNC Symbol;Acc:HGNC:11254]
ENSMLUG00000011027	-2.14404	0.0355536	Uncharacterized protein [Source:UniProtKB/TrEMBL;Acc:G1PH95]	ENSG00000197838	CYP2A13	cytochrome P450 family 2 subfamily A member 13 [Source:HGNC Symbol;Acc:HGNC:2608]
ENSMLUG00000011038	2.8023	0.00734485	aspartyl-tRNA synthetase 2, mitochondrial [Source:HGNC Symbol;Acc:HGNC:25538]	ENSG00000117593	DARS2	aspartyl-tRNA synthetase 2, mitochondrial [Source:HGNC Symbol;Acc:HGNC:25538]
ENSMLUG00000011073	3.90681	0.00514587	coiled-coil domain containing 65 [Source:HGNC Symbol;Acc:HGNC:29937]	ENSG00000139537	CCDC65	coiled-coil domain containing 65 [Source:HGNC Symbol;Acc:HGNC:29937]
ENSMLUG00000011129	-6.70874	0.047551	G protein subunit alpha L [Source:HGNC Symbol;Acc:HGNC:4388]	ENSG00000141404	GNAL	guanine nucleotide binding protein (G protein), alpha activating activity polypeptide, olfactory type [Source:HGNC Symbol;Acc:HGNC:4388]
ENSMLUG00000011133	2.65955	0.0138511	DFNA5, deafness associated tumor suppressor [Source:HGNC Symbol;Acc:HGNC:2810]	ENSG00000105928	DFNA5	deafness, autosomal dominant 5 [Source:HGNC Symbol;Acc:HGNC:2810]
ENSMLUG00000011160	3.74038	0.000266641	alcohol dehydrogenase 7 (class IV), mu or sigma polypeptide [Source:HGNC Symbol;Acc:HGNC:256]	ENSG00000196344	ADH7	alcohol dehydrogenase 7 (class IV), mu or sigma polypeptide [Source:HGNC Symbol;Acc:HGNC:256]
ENSMLUG00000011213	-6.82315	0.0383467	cholinergic receptor nicotinic delta subunit [Source:HGNC Symbol;Acc:HGNC:1965]	ENSG00000135902	CHRND	cholinergic receptor, nicotinic delta [Source:HGNC Symbol;Acc:HGNC:1965]
ENSMLUG00000011215	-6.70874	0.047551	N/A	N/A	N/A	N/A
ENSMLUG00000011227	-2.57883	0.0110182	sorting nexin family member 30 [Source:HGNC Symbol;Acc:HGNC:23685]	ENSG00000148158	SNX30	sorting nexin family member 30 [Source:HGNC Symbol;Acc:HGNC:23685]
ENSMLUG00000011239	-2.5809	0.0134098	Uncharacterized protein [Source:UniProtKB/TrEMBL;Acc:G1PHU0]	ENSG00000164045	CDC25A	cell division cycle 25A [Source:HGNC Symbol;Acc:HGNC:1725]
ENSMLUG00000011281	-5.25004	0.000343051	Uncharacterized protein [Source:UniProtKB/TrEMBL;Acc:G1PHW7]	ENSG00000117650	NEK2	NIMA-related kinase 2 [Source:HGNC Symbol;Acc:HGNC:7745]
ENSMLUG00000011301	2.76773	0.0382565	Janus kinase and microtubule interacting protein 3 [Source:HGNC Symbol;Acc:HGNC:23523]	ENSG00000188385	JAKMIP3	Janus kinase and microtubule interacting protein 3 [Source:HGNC Symbol;Acc:HGNC:23523]
ENSMLUG00000011306	2.2491	0.0312462	zinc finger protein 462 [Source:HGNC Symbol;Acc:HGNC:21684]	ENSG00000148143	ZNF462	zinc finger protein 462 [Source:HGNC Symbol;Acc:HGNC:21684]
ENSMLUG00000011328	3.88835	0.00013792	adenosine deaminase, RNA specific B1 [Source:HGNC Symbol;Acc:HGNC:226]	ENSG00000197381	ADARB1	adenosine deaminase, RNA-specific, B1 [Source:HGNC Symbol;Acc:HGNC:226]
ENSMLUG00000011333	2.30084	0.0344696	O-acyl-ADP-ribose deacylase 1 [Source:HGNC Symbol;Acc:HGNC:21257]	ENSG00000124596	OARD1	O-acyl-ADP-ribose deacylase 1 [Source:HGNC Symbol;Acc:HGNC:21257]
ENSMLUG00000011347	-2.70671	0.0280291	ETS variant 2 [Source:HGNC Symbol;Acc:HGNC:3491]	ENSG00000105672	ETV2	ets variant 2 [Source:HGNC Symbol;Acc:HGNC:3491]
ENSMLUG00000011353	-3.0224	0.00983682	denticleless E3 ubiquitin protein ligase homolog [Source:HGNC Symbol;Acc:HGNC:30288]	ENSG00000143476	DTL	denticleless E3 ubiquitin protein ligase homolog (Drosophila) [Source:HGNC Symbol;Acc:HGNC:30288]
ENSMLUG00000011358	-2.43046	0.0155663	MAF bZIP transcription factor F [Source:HGNC Symbol;Acc:HGNC:6780]	ENSG00000185022	MAFF	v-maf avian musculoaponeurotic fibrosarcoma oncogene homolog F [Source:HGNC Symbol;Acc:HGNC:6780]
ENSMLUG00000011359	-2.70387	0.00744831	PX domain containing 1 [Source:HGNC Symbol;Acc:HGNC:21361]	ENSG00000168994	PXDC1	PX domain containing 1 [Source:HGNC Symbol;Acc:HGNC:21361]
ENSMLUG00000011372	-2.07163	0.0464844	Uncharacterized protein [Source:UniProtKB/TrEMBL;Acc:G1PI61]	ENSG00000100092	SH3BP1	SH3-domain binding protein 1 [Source:HGNC Symbol;Acc:HGNC:10824]
ENSMLUG00000011405	-2.15091	0.0355536	Uncharacterized protein [Source:UniProtKB/TrEMBL;Acc:G1PI73]	ENSG00000100092	SH3BP1	SH3-domain binding protein 1 [Source:HGNC Symbol;Acc:HGNC:10824]
ENSMLUG00000011440	2.4399	0.0216939	translocase of inner mitochondrial membrane 21 [Source:HGNC Symbol;Acc:HGNC:25010]	ENSG00000075336	TIMM21	translocase of inner mitochondrial membrane 21 homolog (yeast) [Source:HGNC Symbol;Acc:HGNC:25010]
ENSMLUG00000011456	2.47659	0.0280291	carbonic anhydrase 9 [Source:HGNC Symbol;Acc:HGNC:1383]	ENSG00000107159	CA9	carbonic anhydrase IX [Source:HGNC Symbol;Acc:HGNC:1383]
ENSMLUG00000011488	2.74209	0.00869516	cyclin dependent kinase 2 associated protein 2 [Source:HGNC Symbol;Acc:HGNC:30833]	ENSG00000167797	CDK2AP2	cyclin-dependent kinase 2 associated protein 2 [Source:HGNC Symbol;Acc:HGNC:30833]
ENSMLUG00000011523	-2.65389	0.00767273	ladinin 1 [Source:HGNC Symbol;Acc:HGNC:6472]	ENSG00000159166	LAD1	ladinin 1 [Source:HGNC Symbol;Acc:HGNC:6472]
ENSMLUG00000011528	2.18945	0.0327988	Uncharacterized protein [Source:UniProtKB/TrEMBL;Acc:G1PIG9]	ENSG00000205155	PSENEN	presenilin enhancer gamma secretase subunit [Source:HGNC Symbol;Acc:HGNC:30100]
ENSMLUG00000011543	-2.49861	0.0119843	TNF alpha induced protein 3 [Source:HGNC Symbol;Acc:HGNC:11896]	ENSG00000118503	TNFAIP3	TNF alpha induced protein 3 [Source:HGNC Symbol;Acc:HGNC:11896]
ENSMLUG00000011563	-2.94498	0.00325279	growth arrest and DNA damage inducible gamma [Source:HGNC Symbol;Acc:HGNC:4097]	ENSG00000130222	GADD45G	growth arrest and DNA damage inducible gamma [Source:HGNC Symbol;Acc:HGNC:4097]
ENSMLUG00000011632	2.31655	0.0227621	breast carcinoma amplified sequence 3 [Source:HGNC Symbol;Acc:HGNC:14347]	ENSG00000141376	BCAS3	breast carcinoma amplified sequence 3 [Source:HGNC Symbol;Acc:HGNC:14347]
ENSMLUG00000011641	2.5309	0.0210713	N/A	ENSG00000170312	CDK1	cyclin-dependent kinase 1 [Source:HGNC Symbol;Acc:HGNC:1722]
ENSMLUG00000011663	4.16179	0.0257526	sperm associated antigen 8 [Source:HGNC Symbol;Acc:HGNC:14105]	ENSG00000137098	SPAG8	sperm associated antigen 8 [Source:HGNC Symbol;Acc:HGNC:14105]
ENSMLUG00000011667	2.02475	0.0482671	FtsJ homolog 3 [Source:HGNC Symbol;Acc:HGNC:17136]	ENSG00000108592	FTSJ3	FtsJ homolog 3 (E. coli) [Source:HGNC Symbol;Acc:HGNC:17136]
ENSMLUG00000011734	3.07353	0.0280291	zinc finger protein 81 [Source:HGNC Symbol;Acc:HGNC:13156]	ENSG00000197779	ZNF81	zinc finger protein 81 [Source:HGNC Symbol;Acc:HGNC:13156]
ENSMLUG00000011770	-2.41817	0.0164159	zinc finger protein 703 [Source:HGNC Symbol;Acc:HGNC:25883]	ENSG00000183779	ZNF703	zinc finger protein 703 [Source:HGNC Symbol;Acc:HGNC:25883]
ENSMLUG00000011781	3.2575	0.00514587	cytochrome P450 family 4 subfamily X member 1 [Source:HGNC Symbol;Acc:HGNC:20244]	ENSG00000186377	CYP4X1	cytochrome P450 family 4 subfamily X member 1 [Source:HGNC Symbol;Acc:HGNC:20244]
ENSMLUG00000011812	-7.0279	0.025608	serpin family B member 12 [Source:HGNC Symbol;Acc:HGNC:14220]	ENSG00000166634	SERPINB12	serpin peptidase inhibitor, clade B (ovalbumin), member 12 [Source:HGNC Symbol;Acc:HGNC:14220]
ENSMLUG00000011819	3.29916	0.00828867	zwilch kinetochore protein [Source:HGNC Symbol;Acc:HGNC:25468]	ENSG00000174442	ZWILCH	zwilch kinetochore protein [Source:HGNC Symbol;Acc:HGNC:25468]
ENSMLUG00000011865	-7.36661	0.0118533	FK506 binding protein 10 [Source:HGNC Symbol;Acc:HGNC:18169]	ENSG00000141756	FKBP10	FK506 binding protein 10 [Source:HGNC Symbol;Acc:HGNC:18169]
ENSMLUG00000011866	2.55964	0.00998862	calcium binding and coiled-coil domain 1 [Source:HGNC Symbol;Acc:HGNC:29306]	ENSG00000012822	CALCOCO1	calcium binding and coiled-coil domain 1 [Source:HGNC Symbol;Acc:HGNC:29306]
ENSMLUG00000011893	2.78176	0.0107224	UDP-GlcNAc:betaGal beta-1,3-N-acetylglucosaminyltransferase-like 1 [Source:HGNC Symbol;Acc:HGNC:21727]	ENSG00000175711	B3GNTL1	UDP-GlcNAc:betaGal beta-1,3-N-acetylglucosaminyltransferase-like 1 [Source:HGNC Symbol;Acc:HGNC:21727]
ENSMLUG00000011896	-2.76089	0.00629657	kelch like family member 11 [Source:HGNC Symbol;Acc:HGNC:19008]	ENSG00000178502	KLHL11	kelch like family member 11 [Source:HGNC Symbol;Acc:HGNC:19008]
ENSMLUG00000011954	2.66183	0.0181402	3-hydroxyacyl-CoA dehydratase 2 [Source:HGNC Symbol;Acc:HGNC:9640]	ENSG00000206527	HACD2	3-hydroxyacyl-CoA dehydratase 2 [Source:HGNC Symbol;Acc:HGNC:9640]
ENSMLUG00000011957	3.33576	0.0131428	centrosomal protein 97 [Source:HGNC Symbol;Acc:HGNC:26244]	ENSG00000182504	CEP97	centrosomal protein 97kDa [Source:HGNC Symbol;Acc:HGNC:26244]
ENSMLUG00000012029	-3.09074	0.0166406	N/A	N/A	N/A	N/A
ENSMLUG00000012038	3.68294	0.000615729	TELO2 interacting protein 1 [Source:HGNC Symbol;Acc:HGNC:29029]	ENSG00000101407	TTI1	TELO2 interacting protein 1 [Source:HGNC Symbol;Acc:HGNC:29029]
ENSMLUG00000012056	2.15736	0.0449943	Uncharacterized protein [Source:UniProtKB/TrEMBL;Acc:L7N1M5]	N/A	N/A	N/A
ENSMLUG00000012057	-2.21953	0.0280291	myosin regulatory light chain interacting protein [Source:HGNC Symbol;Acc:HGNC:21155]	ENSG00000007944	MYLIP	myosin regulatory light chain interacting protein [Source:HGNC Symbol;Acc:HGNC:21155]
ENSMLUG00000012062	2.46593	0.0312462	tetratricopeptide repeat domain 26 [Source:HGNC Symbol;Acc:HGNC:21882]	ENSG00000105948	TTC26	tetratricopeptide repeat domain 26 [Source:HGNC Symbol;Acc:HGNC:21882]
ENSMLUG00000012065	-2.06448	0.04294	DnaJ heat shock protein family (Hsp40) member B1 [Source:HGNC Symbol;Acc:HGNC:5270]	ENSG00000132002	DNAJB1	DnaJ heat shock protein family (Hsp40) member B1 [Source:HGNC Symbol;Acc:HGNC:5270]
ENSMLUG00000012071	-3.96286	0.00156617	synaptic Ras GTPase activating protein 1 [Source:HGNC Symbol;Acc:HGNC:11497]	ENSG00000197283	SYNGAP1	synaptic Ras GTPase activating protein 1 [Source:HGNC Symbol;Acc:HGNC:11497]
ENSMLUG00000012072	3.82456	0.00614696	sperm tail PG-rich repeat containing 1 [Source:HGNC Symbol;Acc:HGNC:28070]	ENSG00000001460	STPG1	sperm-tail PG-rich repeat containing 1 [Source:HGNC Symbol;Acc:HGNC:28070]
ENSMLUG00000012073	3.09089	0.00449605	peptidylprolyl cis/trans isomerase, NIMA-interacting 4 [Source:HGNC Symbol;Acc:HGNC:8992]	ENSG00000102309	PIN4	peptidylprolyl cis/trans isomerase, NIMA-interacting 4 [Source:HGNC Symbol;Acc:HGNC:8992]
ENSMLUG00000012087	2.36011	0.0235666	proteasomal ATPase associated factor 1 [Source:HGNC Symbol;Acc:HGNC:25687]	ENSG00000175575	PAAF1	proteasomal ATPase associated factor 1 [Source:HGNC Symbol;Acc:HGNC:25687]
ENSMLUG00000012120	2.28209	0.0405365	glutamyl-tRNA synthetase 2, mitochondrial [Source:HGNC Symbol;Acc:HGNC:29419]	ENSG00000103356	EARS2	glutamyl-tRNA synthetase 2, mitochondrial [Source:HGNC Symbol;Acc:HGNC:29419]
ENSMLUG00000012161	2.57312	0.0132188	G-patch domain containing 1 [Source:HGNC Symbol;Acc:HGNC:24658]	ENSG00000076650	GPATCH1	G-patch domain containing 1 [Source:HGNC Symbol;Acc:HGNC:24658]
ENSMLUG00000012179	-6.70874	0.047551	N/A	ENSG00000187672	ERC2	ELKS/RAB6-interacting/CAST family member 2 [Source:HGNC Symbol;Acc:HGNC:31922]
ENSMLUG00000012205	-7.44017	0.00983682	kinesin family member 18B [Source:HGNC Symbol;Acc:HGNC:27102]	ENSG00000186185	KIF18B	kinesin family member 18B [Source:HGNC Symbol;Acc:HGNC:27102]
ENSMLUG00000012209	2.37946	0.0405365	N/A	ENSG00000138642	HERC6	HECT and RLD domain containing E3 ubiquitin protein ligase family member 6 [Source:HGNC Symbol;Acc:HGNC:26072]
ENSMLUG00000012247	3.4146	0.0414508	spectrin repeat containing nuclear envelope family member 4 [Source:HGNC Symbol;Acc:HGNC:26703]	ENSG00000181392	SYNE4	spectrin repeat containing, nuclear envelope family member 4 [Source:HGNC Symbol;Acc:HGNC:26703]
ENSMLUG00000012281	2.95157	0.00673246	family with sequence similarity 13 member A [Source:HGNC Symbol;Acc:HGNC:19367]	ENSG00000138640	FAM13A	family with sequence similarity 13 member A [Source:HGNC Symbol;Acc:HGNC:19367]
ENSMLUG00000012300	3.02198	0.0324084	zinc finger protein 287 [Source:HGNC Symbol;Acc:HGNC:13502]	ENSG00000141040	ZNF287	zinc finger protein 287 [Source:HGNC Symbol;Acc:HGNC:13502]
ENSMLUG00000012307	3.25328	0.00323398	transmembrane protein 199 [Source:HGNC Symbol;Acc:HGNC:18085]	ENSG00000244045	TMEM199	transmembrane protein 199 [Source:HGNC Symbol;Acc:HGNC:18085]
ENSMLUG00000012312	2.47535	0.0307907	zinc finger protein 438 [Source:HGNC Symbol;Acc:HGNC:21029]	ENSG00000183621	ZNF438	zinc finger protein 438 [Source:HGNC Symbol;Acc:HGNC:21029]
ENSMLUG00000012335	2.05672	0.0451324	Tu translation elongation factor, mitochondrial [Source:HGNC Symbol;Acc:HGNC:12420]	ENSG00000178952	TUFM	Tu translation elongation factor, mitochondrial [Source:HGNC Symbol;Acc:HGNC:12420]
ENSMLUG00000012353	-4.45535	0.000175293	forkhead box N1 [Source:HGNC Symbol;Acc:HGNC:12765]	ENSG00000109101	FOXN1	forkhead box N1 [Source:HGNC Symbol;Acc:HGNC:12765]
ENSMLUG00000012369	-4.47999	0.00442403	translocase of outer mitochondrial membrane 20 like [Source:HGNC Symbol;Acc:HGNC:33752]	ENSG00000196860	TOMM20L	translocase of outer mitochondrial membrane 20 homolog (yeast)-like [Source:HGNC Symbol;Acc:HGNC:33752]
ENSMLUG00000012404	3.74986	0.000528471	ribosomal RNA processing 7 homolog A [Source:HGNC Symbol;Acc:HGNC:24286]	ENSG00000189306	RRP7A	ribosomal RNA processing 7 homolog A [Source:HGNC Symbol;Acc:HGNC:24286]
ENSMLUG00000012438	3.27607	0.00158909	integrator complex subunit 9 [Source:HGNC Symbol;Acc:HGNC:25592]	ENSG00000104299	INTS9	integrator complex subunit 9 [Source:HGNC Symbol;Acc:HGNC:25592]
ENSMLUG00000012450	3.16899	0.0123401	death associated protein kinase 1 [Source:HGNC Symbol;Acc:HGNC:2674]	ENSG00000196730	DAPK1	death-associated protein kinase 1 [Source:HGNC Symbol;Acc:HGNC:2674]
ENSMLUG00000012452	-4.68093	0.012169	Uncharacterized protein [Source:UniProtKB/TrEMBL;Acc:G1PKK8]	ENSG00000100836	PABPN1	poly(A) binding protein, nuclear 1 [Source:HGNC Symbol;Acc:HGNC:8565]
ENSMLUG00000012474	-2.25812	0.0268679	zinc finger protein 503 [Source:HGNC Symbol;Acc:HGNC:23589]	ENSG00000165655	ZNF503	zinc finger protein 503 [Source:HGNC Symbol;Acc:HGNC:23589]
ENSMLUG00000012524	2.26413	0.0421231	leucine rich repeats and calponin homology domain containing 1 [Source:HGNC Symbol;Acc:HGNC:20309]	ENSG00000136141	LRCH1	leucine-rich repeats and calponin homology (CH) domain containing 1 [Source:HGNC Symbol;Acc:HGNC:20309]
ENSMLUG00000012533	2.53972	0.0434023	telomerase reverse transcriptase [Source:HGNC Symbol;Acc:HGNC:11730]	ENSG00000164362	TERT	telomerase reverse transcriptase [Source:HGNC Symbol;Acc:HGNC:11730]
ENSMLUG00000012574	3.40814	0.00125006	Uncharacterized protein [Source:UniProtKB/TrEMBL;Acc:G1PKU1]	ENSG00000253313	C1ORF210	chromosome 1 open reading frame 210 [Source:HGNC Symbol;Acc:HGNC:28755]
ENSMLUG00000012609	-2.04459	0.0471575	cell division cycle 20 [Source:HGNC Symbol;Acc:HGNC:1723]	ENSG00000117399	CDC20	cell division cycle 20 [Source:HGNC Symbol;Acc:HGNC:1723]
ENSMLUG00000012611	2.85117	0.00989424	sideroflexin 2 [Source:HGNC Symbol;Acc:HGNC:16086]	ENSG00000156398	SFXN2	sideroflexin 2 [Source:HGNC Symbol;Acc:HGNC:16086]
ENSMLUG00000012627	2.09255	0.0417865	seizure threshold 2 homolog (mouse) [Source:HGNC Symbol;Acc:HGNC:29040]	ENSG00000198198	SZT2	seizure threshold 2 homolog (mouse) [Source:HGNC Symbol;Acc:HGNC:29040]
ENSMLUG00000012634	3.07353	0.0280291	intraflagellar transport 22 [Source:HGNC Symbol;Acc:HGNC:21895]	ENSG00000128581	IFT22	intraflagellar transport 22 [Source:HGNC Symbol;Acc:HGNC:21895]
ENSMLUG00000012636	-2.70389	0.00698656	Uncharacterized protein [Source:UniProtKB/TrEMBL;Acc:G1PKZ2]	ENSG00000163602	RYBP	RING1 and YY1 binding protein [Source:HGNC Symbol;Acc:HGNC:10480]
ENSMLUG00000012644	2.6203	0.00961955	branched chain amino acid transaminase 1 [Source:HGNC Symbol;Acc:HGNC:976]	ENSG00000060982	BCAT1	branched chain amino-acid transaminase 1, cytosolic [Source:HGNC Symbol;Acc:HGNC:976]
ENSMLUG00000012660	3.07091	0.00325279	zinc finger CCHC-type containing 7 [Source:HGNC Symbol;Acc:HGNC:26209]	ENSG00000147905	ZCCHC7	zinc finger, CCHC domain containing 7 [Source:HGNC Symbol;Acc:HGNC:26209]
ENSMLUG00000012682	-3.27081	0.0447739	F-box protein 2 [Source:HGNC Symbol;Acc:HGNC:13581]	ENSG00000116661	FBXO2	F-box protein 2 [Source:HGNC Symbol;Acc:HGNC:13581]
ENSMLUG00000012708	3.65193	0.000588593	sodium voltage-gated channel alpha subunit 4 [Source:HGNC Symbol;Acc:HGNC:10591]	ENSG00000007314	SCN4A	sodium channel, voltage gated, type IV alpha subunit [Source:HGNC Symbol;Acc:HGNC:10591]
ENSMLUG00000012714	-2.2054	0.0287745	N/A	ENSG00000171223	JUNB	jun B proto-oncogene [Source:HGNC Symbol;Acc:HGNC:6205]
ENSMLUG00000012719	2.45843	0.0422766	MSS51 mitochondrial translational activator [Source:HGNC Symbol;Acc:HGNC:21000]	ENSG00000166343	MSS51	MSS51 mitochondrial translational activator [Source:HGNC Symbol;Acc:HGNC:21000]
ENSMLUG00000012720	4.68009	0.00730529	indoleamine 2,3-dioxygenase 1 [Source:HGNC Symbol;Acc:HGNC:6059]	ENSG00000131203	IDO1	indoleamine 2,3-dioxygenase 1 [Source:HGNC Symbol;Acc:HGNC:6059]
ENSMLUG00000012724	7.8583	0.00309077	N/A	ENSG00000080573	COL5A3	collagen, type V, alpha 3 [Source:HGNC Symbol;Acc:HGNC:14864]
ENSMLUG00000012766	2.11548	0.0405824	Uncharacterized protein [Source:UniProtKB/TrEMBL;Acc:G1PLA3]	ENSG00000166507	NDST2	N-deacetylase/N-sulfotransferase (heparan glucosaminyl) 2 [Source:HGNC Symbol;Acc:HGNC:7681]
ENSMLUG00000012800	-3.50937	0.000528471	Uncharacterized protein [Source:UniProtKB/TrEMBL;Acc:G1PLC0]	ENSG00000115738	ID2	inhibitor of DNA binding 2, dominant negative helix-loop-helix protein [Source:HGNC Symbol;Acc:HGNC:5361]
ENSMLUG00000012866	-3.65633	0.0179413	EGF like, fibronectin type III and laminin G domains [Source:HGNC Symbol;Acc:HGNC:26810]	ENSG00000164318	EGFLAM	EGF-like, fibronectin type III and laminin G domains [Source:HGNC Symbol;Acc:HGNC:26810]
ENSMLUG00000012871	2.58611	0.0124973	peroxiredoxin 3 [Source:HGNC Symbol;Acc:HGNC:9354]	ENSG00000165672	PRDX3	peroxiredoxin 3 [Source:HGNC Symbol;Acc:HGNC:9354]
ENSMLUG00000012929	2.0333	0.047551	protein arginine methyltransferase 5 [Source:HGNC Symbol;Acc:HGNC:10894]	ENSG00000100462	PRMT5	protein arginine methyltransferase 5 [Source:HGNC Symbol;Acc:HGNC:10894]
ENSMLUG00000012963	-2.43654	0.0157062	zinc finger protein 652 [Source:HGNC Symbol;Acc:HGNC:29147]	ENSG00000198740	ZNF652	zinc finger protein 652 [Source:HGNC Symbol;Acc:HGNC:29147]
ENSMLUG00000012983	-3.58538	0.047551	phosphodiesterase 1B [Source:HGNC Symbol;Acc:HGNC:8775]	ENSG00000123360	PDE1B	phosphodiesterase 1B [Source:HGNC Symbol;Acc:HGNC:8775]
ENSMLUG00000013029	2.99979	0.0347346	KIAA1456 [Source:HGNC Symbol;Acc:HGNC:26725]	ENSG00000250305	KIAA1456	KIAA1456 [Source:HGNC Symbol;Acc:HGNC:26725]
ENSMLUG00000013038	-2.21557	0.0280291	periplakin [Source:HGNC Symbol;Acc:HGNC:9273]	ENSG00000118898	PPL	periplakin [Source:HGNC Symbol;Acc:HGNC:9273]
ENSMLUG00000013055	4.59027	0.00927941	N/A	ENSG00000134532	SOX5	SRY-box 5 [Source:HGNC Symbol;Acc:HGNC:11201]
ENSMLUG00000013144	8.60203	0.000278327	ATP binding cassette subfamily B member 11 [Source:HGNC Symbol;Acc:HGNC:42]	ENSG00000073734	ABCB11	ATP binding cassette subfamily B member 11 [Source:HGNC Symbol;Acc:HGNC:42]
ENSMLUG00000013169	7.60574	0.00654747	PPARG coactivator 1 beta [Source:HGNC Symbol;Acc:HGNC:30022]	ENSG00000155846	PPARGC1B	peroxisome proliferator-activated receptor gamma, coactivator 1 beta [Source:HGNC Symbol;Acc:HGNC:30022]
ENSMLUG00000013176	-2.07982	0.0445812	tet methylcytosine dioxygenase 2 [Source:HGNC Symbol;Acc:HGNC:25941]	ENSG00000168769	TET2	tet methylcytosine dioxygenase 2 [Source:HGNC Symbol;Acc:HGNC:25941]
ENSMLUG00000013188	-2.2866	0.0229364	gametogenetin binding protein 2 [Source:HGNC Symbol;Acc:HGNC:19357]	ENSG00000278311	GGNBP2	gametogenetin binding protein 2 [Source:HGNC Symbol;Acc:HGNC:19357]
ENSMLUG00000013200	-2.15038	0.035576	cell division cycle associated 7 like [Source:HGNC Symbol;Acc:HGNC:30777]	ENSG00000164649	CDCA7L	cell division cycle associated 7-like [Source:HGNC Symbol;Acc:HGNC:30777]
ENSMLUG00000013234	3.26741	0.00172504	elongator acetyltransferase complex subunit 3 [Source:HGNC Symbol;Acc:HGNC:20696]	ENSG00000134014	ELP3	elongator acetyltransferase complex subunit 3 [Source:HGNC Symbol;Acc:HGNC:20696]
ENSMLUG00000013258	4.53053	1.5703e-05	ER membrane protein complex subunit 2 [Source:HGNC Symbol;Acc:HGNC:28963]	ENSG00000104412	EMC2	ER membrane protein complex subunit 2 [Source:HGNC Symbol;Acc:HGNC:28963]
ENSMLUG00000013320	-3.24228	0.00115783	dual specificity tyrosine phosphorylation regulated kinase 2 [Source:HGNC Symbol;Acc:HGNC:3093]	ENSG00000127334	DYRK2	dual specificity tyrosine-(Y)-phosphorylation regulated kinase 2 [Source:HGNC Symbol;Acc:HGNC:3093]
ENSMLUG00000013327	-2.07587	0.0422922	ORAI calcium release-activated calcium modulator 1 [Source:HGNC Symbol;Acc:HGNC:25896]	ENSG00000276045	ORAI1	ORAI calcium release-activated calcium modulator 1 [Source:HGNC Symbol;Acc:HGNC:25896]
ENSMLUG00000013363	2.73254	0.00907692	ATP binding cassette subfamily A member 4 [Source:HGNC Symbol;Acc:HGNC:34]	ENSG00000198691	ABCA4	ATP binding cassette subfamily A member 4 [Source:HGNC Symbol;Acc:HGNC:34]
ENSMLUG00000013369	2.59862	0.0210713	intraflagellar transport 88 [Source:HGNC Symbol;Acc:HGNC:20606]	ENSG00000032742	IFT88	intraflagellar transport 88 [Source:HGNC Symbol;Acc:HGNC:20606]
ENSMLUG00000013395	-2.45807	0.0144922	inositol 1,4,5-trisphosphate receptor interacting protein [Source:HGNC Symbol;Acc:HGNC:29370]	ENSG00000148841	ITPRIP	inositol 1,4,5-trisphosphate receptor interacting protein [Source:HGNC Symbol;Acc:HGNC:29370]
ENSMLUG00000013413	3.94713	0.00114122	StAR related lipid transfer domain containing 13 [Source:HGNC Symbol;Acc:HGNC:19164]	ENSG00000133121	STARD13	StAR related lipid transfer domain containing 13 [Source:HGNC Symbol;Acc:HGNC:19164]
ENSMLUG00000013425	-2.43174	0.0145501	family with sequence similarity 129 member B [Source:HGNC Symbol;Acc:HGNC:25282]	ENSG00000136830	FAM129B	family with sequence similarity 129 member B [Source:HGNC Symbol;Acc:HGNC:25282]
ENSMLUG00000013459	2.54165	0.0121779	CD163 molecule [Source:HGNC Symbol;Acc:HGNC:1631]	ENSG00000177575	CD163	CD163 molecule [Source:HGNC Symbol;Acc:HGNC:1631]
ENSMLUG00000013548	-3.82522	0.0242239	aurora kinase A and ninein interacting protein [Source:HGNC Symbol;Acc:HGNC:28363]	ENSG00000127423	AUNIP	aurora kinase A and ninein interacting protein [Source:HGNC Symbol;Acc:HGNC:28363]
ENSMLUG00000013552	-2.29841	0.0285816	solute carrier family 5 member 3 [Source:HGNC Symbol;Acc:HGNC:11038]	ENSG00000198743	SLC5A3	solute carrier family 5 (sodium/myo-inositol cotransporter), member 3 [Source:HGNC Symbol;Acc:HGNC:11038]
ENSMLUG00000013561	-2.33564	0.0279169	N/A	ENSG00000143819	EPHX1	epoxide hydrolase 1, microsomal (xenobiotic) [Source:HGNC Symbol;Acc:HGNC:3401]
ENSMLUG00000013567	-2.74351	0.00609352	solute carrier family 25 member 25 [Source:HGNC Symbol;Acc:HGNC:20663]	ENSG00000148339	SLC25A25	solute carrier family 25 (mitochondrial carrier; phosphate carrier), member 25 [Source:HGNC Symbol;Acc:HGNC:20663]
ENSMLUG00000013580	3.79988	0.0144922	Uncharacterized protein [Source:UniProtKB/TrEMBL;Acc:G1PN62]	ENSG00000158169	FANCC	Fanconi anemia complementation group C [Source:HGNC Symbol;Acc:HGNC:3584]
ENSMLUG00000013589	-2.20709	0.0285816	Uncharacterized protein [Source:UniProtKB/TrEMBL;Acc:G1Q261]	N/A	N/A	N/A
ENSMLUG00000013620	-2.36793	0.0287151	membrane palmitoylated protein 2 [Source:HGNC Symbol;Acc:HGNC:7220]	ENSG00000108852	MPP2	membrane protein, palmitoylated 2 [Source:HGNC Symbol;Acc:HGNC:7220]
ENSMLUG00000013649	2.83364	0.00869516	crystallin zeta like 1 [Source:HGNC Symbol;Acc:HGNC:2420]	ENSG00000205758	CRYZL1	crystallin zeta like 1 [Source:HGNC Symbol;Acc:HGNC:2420]
ENSMLUG00000013679	2.64618	0.0122724	mannose phosphate isomerase [Source:HGNC Symbol;Acc:HGNC:7216]	ENSG00000178802	MPI	mannose phosphate isomerase [Source:HGNC Symbol;Acc:HGNC:7216]
ENSMLUG00000013687	2.12144	0.0415267	chromosome 10 open reading frame 2 [Source:HGNC Symbol;Acc:HGNC:1160]	ENSG00000107815	C10ORF2	chromosome 10 open reading frame 2 [Source:HGNC Symbol;Acc:HGNC:1160]
ENSMLUG00000013730	2.20503	0.0311879	aspartic peptidase, retroviral-like 1 [Source:HGNC Symbol;Acc:HGNC:26321]	ENSG00000244617	ASPRV1	aspartic peptidase, retroviral-like 1 [Source:HGNC Symbol;Acc:HGNC:26321]
ENSMLUG00000013747	-2.67594	0.00734544	testin LIM domain protein [Source:HGNC Symbol;Acc:HGNC:14620]	ENSG00000135269	TES	testin LIM domain protein [Source:HGNC Symbol;Acc:HGNC:14620]
ENSMLUG00000013748	3.65331	0.00414349	Uncharacterized protein [Source:UniProtKB/TrEMBL;Acc:G1Q341]	N/A	N/A	N/A
ENSMLUG00000013752	5.44065	0.000769611	transducin like enhancer of split 6 [Source:HGNC Symbol;Acc:HGNC:30788]	ENSG00000104953	TLE6	transducin like enhancer of split 6 [Source:HGNC Symbol;Acc:HGNC:30788]
ENSMLUG00000013767	3.34802	0.00973771	galactokinase 2 [Source:HGNC Symbol;Acc:HGNC:4119]	ENSG00000156958	GALK2	galactokinase 2 [Source:HGNC Symbol;Acc:HGNC:4119]
ENSMLUG00000013780	4.01607	0.00182045	Uncharacterized protein [Source:UniProtKB/TrEMBL;Acc:L7N1P9]	ENSG00000162654	GBP4	guanylate binding protein 4 [Source:HGNC Symbol;Acc:HGNC:20480]
ENSMLUG00000013785	4.05604	8.34475e-05	cytochrome P450 family 1 subfamily B member 1 [Source:HGNC Symbol;Acc:HGNC:2597]	ENSG00000138061	CYP1B1	cytochrome P450 family 1 subfamily B member 1 [Source:HGNC Symbol;Acc:HGNC:2597]
ENSMLUG00000013797	-7.28909	0.0142262	Uncharacterized protein [Source:UniProtKB/TrEMBL;Acc:G1QAL7]	ENSG00000113645	WWC1	WW and C2 domain containing 1 [Source:HGNC Symbol;Acc:HGNC:29435]
ENSMLUG00000013804	-2.18217	0.0394654	N/A	ENSG00000157168	NRG1	neuregulin 1 [Source:HGNC Symbol;Acc:HGNC:7997]
ENSMLUG00000013825	-2.30475	0.0238662	zinc finger protein 821 [Source:HGNC Symbol;Acc:HGNC:28043]	ENSG00000102984	ZNF821	zinc finger protein 821 [Source:HGNC Symbol;Acc:HGNC:28043]
ENSMLUG00000013861	2.32734	0.0241585	dihydroorotate dehydrogenase (quinone) [Source:HGNC Symbol;Acc:HGNC:2867]	ENSG00000102967	DHODH	dihydroorotate dehydrogenase (quinone) [Source:HGNC Symbol;Acc:HGNC:2867]
ENSMLUG00000013864	2.21272	0.0306973	minichromosome maintenance complex component 6 [Source:HGNC Symbol;Acc:HGNC:6949]	ENSG00000076003	MCM6	minichromosome maintenance complex component 6 [Source:HGNC Symbol;Acc:HGNC:6949]
ENSMLUG00000013882	2.53972	0.0434023	asteroid homolog 1 (Drosophila) [Source:HGNC Symbol;Acc:HGNC:25021]	ENSG00000034533	ASTE1	asteroid homolog 1 (Drosophila) [Source:HGNC Symbol;Acc:HGNC:25021]
ENSMLUG00000013908	2.76103	0.0193156	transcription termination factor 2 [Source:HGNC Symbol;Acc:HGNC:12398]	ENSG00000116830	TTF2	transcription termination factor, RNA polymerase II [Source:HGNC Symbol;Acc:HGNC:12398]
ENSMLUG00000013915	-2.25844	0.0280291	cysteine and serine rich nuclear protein 2 [Source:HGNC Symbol;Acc:HGNC:16006]	ENSG00000110925	CSRNP2	cysteine-serine-rich nuclear protein 2 [Source:HGNC Symbol;Acc:HGNC:16006]
ENSMLUG00000013926	3.03639	0.0108544	GTPase activating Rap/RanGAP domain like 3 [Source:HGNC Symbol;Acc:HGNC:25425]	ENSG00000136895	GARNL3	GTPase activating Rap/RanGAP domain-like 3 [Source:HGNC Symbol;Acc:HGNC:25425]
ENSMLUG00000013945	-2.9003	0.0070023	N/A	ENSG00000112773	FAM46A	family with sequence similarity 46 member A [Source:HGNC Symbol;Acc:HGNC:18345]
ENSMLUG00000013993	3.15438	0.0355536	Uncharacterized protein [Source:UniProtKB/TrEMBL;Acc:G1PP28]	ENSG00000148120	C9ORF3	chromosome 9 open reading frame 3 [Source:HGNC Symbol;Acc:HGNC:1361]
ENSMLUG00000014009	4.16179	0.0257526	zinc finger and BTB domain containing 26 [Source:HGNC Symbol;Acc:HGNC:23383]	ENSG00000171448	ZBTB26	zinc finger and BTB domain containing 26 [Source:HGNC Symbol;Acc:HGNC:23383]
ENSMLUG00000014025	2.1543	0.0393113	ubiquitin like modifier activating enzyme 6 [Source:HGNC Symbol;Acc:HGNC:25581]	ENSG00000033178	UBA6	ubiquitin-like modifier activating enzyme 6 [Source:HGNC Symbol;Acc:HGNC:25581]
ENSMLUG00000014031	2.43999	0.0164454	sperm associated antigen 7 [Source:HGNC Symbol;Acc:HGNC:11216]	ENSG00000091640	SPAG7	sperm associated antigen 7 [Source:HGNC Symbol;Acc:HGNC:11216]
ENSMLUG00000014058	2.70803	0.0246073	Uncharacterized protein [Source:UniProtKB/TrEMBL;Acc:G1PP73]	ENSG00000107443	CCNJ	cyclin J [Source:HGNC Symbol;Acc:HGNC:23434]
ENSMLUG00000014060	2.86516	0.0115139	protein arginine methyltransferase 9 [Source:HGNC Symbol;Acc:HGNC:25099]	ENSG00000164169	PRMT9	protein arginine methyltransferase 9 [Source:HGNC Symbol;Acc:HGNC:25099]
ENSMLUG00000014095	2.06373	0.0499483	mitochondrial calcium uptake 2 [Source:HGNC Symbol;Acc:HGNC:31830]	ENSG00000165487	MICU2	mitochondrial calcium uptake 2 [Source:HGNC Symbol;Acc:HGNC:31830]
ENSMLUG00000014102	3.75698	0.0166201	tetratricopeptide repeat domain 36 [Source:HGNC Symbol;Acc:HGNC:33708]	ENSG00000172425	TTC36	tetratricopeptide repeat domain 36 [Source:HGNC Symbol;Acc:HGNC:33708]
ENSMLUG00000014113	3.15499	0.00325279	RAB, member of RAS oncogene family like 3 [Source:HGNC Symbol;Acc:HGNC:18072]	ENSG00000144840	RABL3	RAB, member of RAS oncogene family-like 3 [Source:HGNC Symbol;Acc:HGNC:18072]
ENSMLUG00000014140	-3.02301	0.00325279	BRCA1 associated RING domain 1 [Source:HGNC Symbol;Acc:HGNC:952]	ENSG00000138376	BARD1	BRCA1 associated RING domain 1 [Source:HGNC Symbol;Acc:HGNC:952]
ENSMLUG00000014147	3.1655	0.00730529	ATP binding cassette subfamily A member 12 [Source:HGNC Symbol;Acc:HGNC:14637]	ENSG00000144452	ABCA12	ATP binding cassette subfamily A member 12 [Source:HGNC Symbol;Acc:HGNC:14637]
ENSMLUG00000014188	-2.88486	0.0279831	calcium voltage-gated channel auxiliary subunit gamma 4 [Source:HGNC Symbol;Acc:HGNC:1408]	ENSG00000075461	CACNG4	calcium channel, voltage-dependent, gamma subunit 4 [Source:HGNC Symbol;Acc:HGNC:1408]
ENSMLUG00000014202	-3.37727	0.0355536	kinesin family member 15 [Source:HGNC Symbol;Acc:HGNC:17273]	ENSG00000163808	KIF15	kinesin family member 15 [Source:HGNC Symbol;Acc:HGNC:17273]
ENSMLUG00000014214	3.54526	0.0131677	signaling lymphocytic activation molecule family member 1 [Source:HGNC Symbol;Acc:HGNC:10903]	ENSG00000117090	SLAMF1	signaling lymphocytic activation molecule family member 1 [Source:HGNC Symbol;Acc:HGNC:10903]
ENSMLUG00000014236	-3.77454	0.000175293	family with sequence similarity 46 member C [Source:HGNC Symbol;Acc:HGNC:24712]	ENSG00000183508	FAM46C	family with sequence similarity 46 member C [Source:HGNC Symbol;Acc:HGNC:24712]
ENSMLUG00000014274	2.95128	0.00698656	chromosome 14 open reading frame 93 [Source:HGNC Symbol;Acc:HGNC:20162]	ENSG00000100802	C14ORF93	chromosome 14 open reading frame 93 [Source:HGNC Symbol;Acc:HGNC:20162]
ENSMLUG00000014349	3.01904	0.00342606	lipin 1 [Source:HGNC Symbol;Acc:HGNC:13345]	ENSG00000134324	LPIN1	lipin 1 [Source:HGNC Symbol;Acc:HGNC:13345]
ENSMLUG00000014369	-2.58554	0.00960054	N/A	ENSG00000168264	IRF2BP2	interferon regulatory factor 2 binding protein 2 [Source:HGNC Symbol;Acc:HGNC:21729]
ENSMLUG00000014370	2.08967	0.0447739	tetratricopeptide repeat domain 37 [Source:HGNC Symbol;Acc:HGNC:23639]	ENSG00000198677	TTC37	tetratricopeptide repeat domain 37 [Source:HGNC Symbol;Acc:HGNC:23639]
ENSMLUG00000014424	7.07851	0.020795	CKLF like MARVEL transmembrane domain containing 3 [Source:HGNC Symbol;Acc:HGNC:19174]	ENSG00000140931	CMTM3	CKLF-like MARVEL transmembrane domain containing 3 [Source:HGNC Symbol;Acc:HGNC:19174]
ENSMLUG00000014471	2.39094	0.0216767	phosphatidylinositol 3-kinase catalytic subunit type 3 [Source:HGNC Symbol;Acc:HGNC:8974]	ENSG00000078142	PIK3C3	phosphatidylinositol 3-kinase catalytic subunit type 3 [Source:HGNC Symbol;Acc:HGNC:8974]
ENSMLUG00000014485	2.52528	0.0256696	Uncharacterized protein [Source:UniProtKB/TrEMBL;Acc:G1PQ51]	ENSG00000005020	SKAP2	src kinase associated phosphoprotein 2 [Source:HGNC Symbol;Acc:HGNC:15687]
ENSMLUG00000014499	-3.41909	0.00506492	homeobox A2 [Source:HGNC Symbol;Acc:HGNC:5103]	ENSG00000105996	HOXA2	homeobox A2 [Source:HGNC Symbol;Acc:HGNC:5103]
ENSMLUG00000014534	2.21707	0.0391647	proteasome 26S subunit, non-ATPase 10 [Source:HGNC Symbol;Acc:HGNC:9555]	ENSG00000101843	PSMD10	proteasome 26S subunit, non-ATPase 10 [Source:HGNC Symbol;Acc:HGNC:9555]
ENSMLUG00000014540	2.8431	0.00536673	autophagy related 4A cysteine peptidase [Source:HGNC Symbol;Acc:HGNC:16489]	ENSG00000101844	ATG4A	autophagy related 4A, cysteine peptidase [Source:HGNC Symbol;Acc:HGNC:16489]
ENSMLUG00000014579	-2.48212	0.020795	CD248 molecule [Source:HGNC Symbol;Acc:HGNC:18219]	ENSG00000174807	CD248	CD248 molecule, endosialin [Source:HGNC Symbol;Acc:HGNC:18219]
ENSMLUG00000014613	3.13779	0.00793108	thyroid hormone responsive [Source:HGNC Symbol;Acc:HGNC:11800]	ENSG00000151365	THRSP	thyroid hormone responsive [Source:HGNC Symbol;Acc:HGNC:11800]
ENSMLUG00000014626	-2.2975	0.0236092	solute carrier family 7 member 1 [Source:HGNC Symbol;Acc:HGNC:11057]	ENSG00000139514	SLC7A1	solute carrier family 7 (cationic amino acid transporter, y+ system), member 1 [Source:HGNC Symbol;Acc:HGNC:11057]
ENSMLUG00000014709	-3.78968	0.00134827	chromosome 11 open reading frame 16 [Source:HGNC Symbol;Acc:HGNC:1169]	ENSG00000176029	C11ORF16	chromosome 11 open reading frame 16 [Source:HGNC Symbol;Acc:HGNC:1169]
ENSMLUG00000014715	2.08168	0.0426005	N-myristoyltransferase 1 [Source:HGNC Symbol;Acc:HGNC:7857]	ENSG00000136448	NMT1	N-myristoyltransferase 1 [Source:HGNC Symbol;Acc:HGNC:7857]
ENSMLUG00000014733	-2.02335	0.0485931	cryptochrome circadian clock 2 [Source:HGNC Symbol;Acc:HGNC:2385]	ENSG00000121671	CRY2	cryptochrome circadian clock 2 [Source:HGNC Symbol;Acc:HGNC:2385]
ENSMLUG00000014740	-2.85915	0.00506492	mitogen-activated protein kinase 8 interacting protein 1 [Source:HGNC Symbol;Acc:HGNC:6882]	ENSG00000121653	MAPK8IP1	mitogen-activated protein kinase 8 interacting protein 1 [Source:HGNC Symbol;Acc:HGNC:6882]
ENSMLUG00000014762	3.57137	0.0275847	synapsin I [Source:HGNC Symbol;Acc:HGNC:11494]	ENSG00000008056	SYN1	synapsin I [Source:HGNC Symbol;Acc:HGNC:11494]
ENSMLUG00000014789	-2.36793	0.0287151	core 1 synthase, glycoprotein-N-acetylgalactosamine 3-beta-galactosyltransferase 1 [Source:HGNC Symbol;Acc:HGNC:24337]	ENSG00000106392	C1GALT1	core 1 synthase, glycoprotein-N-acetylgalactosamine 3-beta-galactosyltransferase 1 [Source:HGNC Symbol;Acc:HGNC:24337]
ENSMLUG00000014795	-2.14752	0.0344683	Kruppel like factor 4 [Source:HGNC Symbol;Acc:HGNC:6348]	ENSG00000136826	KLF4	Kruppel-like factor 4 (gut) [Source:HGNC Symbol;Acc:HGNC:6348]
ENSMLUG00000014798	2.33126	0.0240882	transcriptional adaptor 2A [Source:HGNC Symbol;Acc:HGNC:11531]	ENSG00000276234	TADA2A	transcriptional adaptor 2A [Source:HGNC Symbol;Acc:HGNC:11531]
ENSMLUG00000014800	2.52229	0.0216767	RB binding protein 9, serine hydrolase [Source:HGNC Symbol;Acc:HGNC:9892]	ENSG00000089050	RBBP9	retinoblastoma binding protein 9 [Source:HGNC Symbol;Acc:HGNC:9892]
ENSMLUG00000014823	3.62546	0.00654747	receptor interacting serine/threonine kinase 3 [Source:HGNC Symbol;Acc:HGNC:10021]	ENSG00000129465	RIPK3	receptor interacting serine/threonine kinase 3 [Source:HGNC Symbol;Acc:HGNC:10021]
ENSMLUG00000014835	2.24082	0.0350411	Uncharacterized protein [Source:UniProtKB/TrEMBL;Acc:G1PQX0]	ENSG00000104129	DNAJC17	DnaJ heat shock protein family (Hsp40) member C17 [Source:HGNC Symbol;Acc:HGNC:25556]
ENSMLUG00000014917	-2.06167	0.0445371	Uncharacterized protein [Source:UniProtKB/TrEMBL;Acc:G1PR41]	ENSG00000107338	SHB	Src homology 2 domain containing adaptor protein B [Source:HGNC Symbol;Acc:HGNC:10838]
ENSMLUG00000014922	-3.04403	0.00287166	cytochrome P450 family 2 subfamily J member 2 [Source:HGNC Symbol;Acc:HGNC:2634]	ENSG00000134716	CYP2J2	cytochrome P450 family 2 subfamily J member 2 [Source:HGNC Symbol;Acc:HGNC:2634]
ENSMLUG00000014941	3.09751	0.00287566	membrane metallo-endopeptidase [Source:HGNC Symbol;Acc:HGNC:7154]	ENSG00000196549	MME	membrane metallo-endopeptidase [Source:HGNC Symbol;Acc:HGNC:7154]
ENSMLUG00000014957	-2.52507	0.0110953	EPH receptor A2 [Source:HGNC Symbol;Acc:HGNC:3386]	ENSG00000142627	EPHA2	EPH receptor A2 [Source:HGNC Symbol;Acc:HGNC:3386]
ENSMLUG00000015010	2.44588	0.025608	chromosome 19 open reading frame 24 [Source:HGNC Symbol;Acc:HGNC:26073]	ENSG00000228300	C19ORF24	chromosome 19 open reading frame 24 [Source:HGNC Symbol;Acc:HGNC:26073]
ENSMLUG00000015017	2.44521	0.0145501	growth factor receptor bound protein 7 [Source:HGNC Symbol;Acc:HGNC:4567]	ENSG00000141738	GRB7	growth factor receptor bound protein 7 [Source:HGNC Symbol;Acc:HGNC:4567]
ENSMLUG00000015021	4.22284	0.0257526	CECR2, histone acetyl-lysine reader [Source:HGNC Symbol;Acc:HGNC:1840]	ENSG00000099954	CECR2	cat eye syndrome chromosome region, candidate 2 [Source:HGNC Symbol;Acc:HGNC:1840]
ENSMLUG00000015048	-2.71704	0.00678635	activating transcription factor 3 [Source:HGNC Symbol;Acc:HGNC:785]	ENSG00000162772	ATF3	activating transcription factor 3 [Source:HGNC Symbol;Acc:HGNC:785]
ENSMLUG00000015054c	-5.28245	1.34731e-06	family with sequence similarity 71 member A [Source:HGNC Symbol;Acc:HGNC:26541]	ENSG00000162771	FAM71A	family with sequence similarity 71 member A [Source:HGNC Symbol;Acc:HGNC:26541]
ENSMLUG00000015085	-2.89612	0.0110114	Uncharacterized protein [Source:UniProtKB/TrEMBL;Acc:G1PRH2]	ENSG00000163602	RYBP	RING1 and YY1 binding protein [Source:HGNC Symbol;Acc:HGNC:10480]
ENSMLUG00000015086	4.86394	1.43848e-05	Uncharacterized protein [Source:UniProtKB/TrEMBL;Acc:G1PRI1]	N/A	N/A	N/A
ENSMLUG00000015120	-2.68754	0.0478966	growth hormone regulated TBC protein 1 [Source:HGNC Symbol;Acc:HGNC:20310]	ENSG00000139835	GRTP1	growth hormone regulated TBC protein 1 [Source:HGNC Symbol;Acc:HGNC:20310]
ENSMLUG00000015187	-2.27037	0.0245478	CDC42 effector protein 4 [Source:HGNC Symbol;Acc:HGNC:17147]	ENSG00000179604	CDC42EP4	CDC42 effector protein (Rho GTPase binding) 4 [Source:HGNC Symbol;Acc:HGNC:17147]
ENSMLUG00000015204	2.08788	0.04376	nucleolar protein 8 [Source:HGNC Symbol;Acc:HGNC:23387]	ENSG00000198000	NOL8	nucleolar protein 8 [Source:HGNC Symbol;Acc:HGNC:23387]
ENSMLUG00000015254	2.76487	0.0157062	small nuclear RNA activating complex polypeptide 1 [Source:HGNC Symbol;Acc:HGNC:11134]	ENSG00000023608	SNAPC1	small nuclear RNA activating complex polypeptide 1 [Source:HGNC Symbol;Acc:HGNC:11134]
ENSMLUG00000015292	2.32421	0.025608	tetratricopeptide repeat domain 5 [Source:HGNC Symbol;Acc:HGNC:19274]	ENSG00000136319	TTC5	tetratricopeptide repeat domain 5 [Source:HGNC Symbol;Acc:HGNC:19274]
ENSMLUG00000015317	-7.36661	0.0118533	membrane anchored junction protein [Source:HGNC Symbol;Acc:HGNC:27441]	ENSG00000168070	C11ORF85	chromosome 11 open reading frame 85 [Source:HGNC Symbol;Acc:HGNC:27441]
ENSMLUG00000015326	-2.33592	0.0397994	cell division cycle associated 5 [Source:HGNC Symbol;Acc:HGNC:14626]	ENSG00000146670	CDCA5	cell division cycle associated 5 [Source:HGNC Symbol;Acc:HGNC:14626]
ENSMLUG00000015369	2.1923	0.042938	transmembrane protein 209 [Source:HGNC Symbol;Acc:HGNC:21898]	ENSG00000146842	TMEM209	transmembrane protein 209 [Source:HGNC Symbol;Acc:HGNC:21898]
ENSMLUG00000015383	7.15595	0.0171487	serine rich single-pass membrane protein 1 [Source:HGNC Symbol;Acc:HGNC:29580]	ENSG00000165120	SSMEM1	serine-rich single-pass membrane protein 1 [Source:HGNC Symbol;Acc:HGNC:29580]
ENSMLUG00000015414	7.8112	0.00359724	Uncharacterized protein [Source:UniProtKB/TrEMBL;Acc:G1PSA6]	ENSG00000211751	TRBC1	T cell receptor beta constant 1 [Source:HGNC Symbol;Acc:HGNC:12156]
ENSMLUG00000015450	7.07851	0.020795	sex comb on midleg-like 2 (Drosophila) [Source:HGNC Symbol;Acc:HGNC:10581]	ENSG00000102098	SCML2	sex comb on midleg-like 2 (Drosophila) [Source:HGNC Symbol;Acc:HGNC:10581]
ENSMLUG00000015464	-2.80957	0.00514587	gap junction protein beta 3 [Source:HGNC Symbol;Acc:HGNC:4285]	ENSG00000188910	GJB3	gap junction protein beta 3 [Source:HGNC Symbol;Acc:HGNC:4285]
ENSMLUG00000015467	-7.20717	0.0171487	gap junction protein beta 4 [Source:HGNC Symbol;Acc:HGNC:4286]	ENSG00000189433	GJB4	gap junction protein beta 4 [Source:HGNC Symbol;Acc:HGNC:4286]
ENSMLUG00000015468	6.71899	0.047551	Uncharacterized protein [Source:UniProtKB/TrEMBL;Acc:G1QCL2]	ENSG00000167618	LAIR2	leukocyte-associated immunoglobulin-like receptor 2 [Source:HGNC Symbol;Acc:HGNC:6478]
ENSMLUG00000015472	-2.31157	0.0215279	cysteine rich angiogenic inducer 61 [Source:HGNC Symbol;Acc:HGNC:2654]	ENSG00000142871	CYR61	cysteine-rich, angiogenic inducer, 61 [Source:HGNC Symbol;Acc:HGNC:2654]
ENSMLUG00000015475	-2.08502	0.0479852	epiregulin [Source:HGNC Symbol;Acc:HGNC:3443]	ENSG00000124882	EREG	epiregulin [Source:HGNC Symbol;Acc:HGNC:3443]
ENSMLUG00000015494	7.76251	0.00414349	N/A	N/A	N/A	N/A
ENSMLUG00000015527	-6.70874	0.047551	persephin [Source:HGNC Symbol;Acc:HGNC:9579]	ENSG00000125650	PSPN	persephin [Source:HGNC Symbol;Acc:HGNC:9579]
ENSMLUG00000015528	2.5606	0.014979	Meckel syndrome, type 1 [Source:HGNC Symbol;Acc:HGNC:7121]	ENSG00000011143	MKS1	Meckel syndrome, type 1 [Source:HGNC Symbol;Acc:HGNC:7121]
ENSMLUG00000015575	-3.52354	0.0252749	N/A	N/A	N/A	N/A
ENSMLUG00000015592	-2.9568	0.0235666	E2F transcription factor 8 [Source:HGNC Symbol;Acc:HGNC:24727]	ENSG00000129173	E2F8	E2F transcription factor 8 [Source:HGNC Symbol;Acc:HGNC:24727]
ENSMLUG00000015594	2.89425	0.00580388	THADA, armadillo repeat containing [Source:HGNC Symbol;Acc:HGNC:19217]	ENSG00000115970	THADA	thyroid adenoma associated [Source:HGNC Symbol;Acc:HGNC:19217]
ENSMLUG00000015602	-2.12676	0.0367318	FERM domain containing 6 [Source:HGNC Symbol;Acc:HGNC:19839]	ENSG00000139926	FRMD6	FERM domain containing 6 [Source:HGNC Symbol;Acc:HGNC:19839]
ENSMLUG00000015608	2.17	0.0404728	mitochondrial ribosomal protein S22 [Source:HGNC Symbol;Acc:HGNC:14508]	ENSG00000175110	MRPS22	mitochondrial ribosomal protein S22 [Source:HGNC Symbol;Acc:HGNC:14508]
ENSMLUG00000015660	2.5569	0.0453014	dynein cytoplasmic 2 light intermediate chain 1 [Source:HGNC Symbol;Acc:HGNC:24595]	ENSG00000138036	DYNC2LI1	dynein, cytoplasmic 2, light intermediate chain 1 [Source:HGNC Symbol;Acc:HGNC:24595]
ENSMLUG00000015714	-2.4931	0.0453014	hydroxysteroid 17-beta dehydrogenase 2 [Source:HGNC Symbol;Acc:HGNC:5211]	ENSG00000086696	HSD17B2	hydroxysteroid (17-beta) dehydrogenase 2 [Source:HGNC Symbol;Acc:HGNC:5211]
ENSMLUG00000015715	3.38747	0.00848048	acyl-CoA synthetase medium-chain family member 3 [Source:HGNC Symbol;Acc:HGNC:10522]	ENSG00000005187	ACSM3	acyl-CoA synthetase medium-chain family member 3 [Source:HGNC Symbol;Acc:HGNC:10522]
ENSMLUG00000015723	2.75744	0.00663583	polymerase (RNA) I subunit A [Source:HGNC Symbol;Acc:HGNC:17264]	ENSG00000068654	POLR1A	polymerase (RNA) I polypeptide A [Source:HGNC Symbol;Acc:HGNC:17264]
ENSMLUG00000015730	-2.68437	0.0070703	gap junction protein beta 2 [Source:HGNC Symbol;Acc:HGNC:4284]	ENSG00000165474	GJB2	gap junction protein beta 2 [Source:HGNC Symbol;Acc:HGNC:4284]
ENSMLUG00000015779	-2.21392	0.0280291	baculoviral IAP repeat containing 2 [Source:HGNC Symbol;Acc:HGNC:590]	ENSG00000110330	BIRC2	baculoviral IAP repeat containing 2 [Source:HGNC Symbol;Acc:HGNC:590]
ENSMLUG00000015830	2.59697	0.013665	zinc finger protein 184 [Source:HGNC Symbol;Acc:HGNC:12975]	N/A	N/A	N/A
ENSMLUG00000015856	-2.63404	0.00802725	semaphorin 4B [Source:HGNC Symbol;Acc:HGNC:10730]	ENSG00000185033	SEMA4B	sema domain, immunoglobulin domain (Ig), transmembrane domain (TM) and short cytoplasmic domain, (semaphorin) 4B [Source:HGNC Symbol;Acc:HGNC:10730]
ENSMLUG00000015865	7.36607	0.00983682	janus kinase and microtubule interacting protein 2 [Source:HGNC Symbol;Acc:HGNC:29067]	ENSG00000176049	JAKMIP2	janus kinase and microtubule interacting protein 2 [Source:HGNC Symbol;Acc:HGNC:29067]
ENSMLUG00000015875	-3.457	0.00414349	NIPA like domain containing 4 [Source:HGNC Symbol;Acc:HGNC:28018]	ENSG00000172548	NIPAL4	NIPA-like domain containing 4 [Source:HGNC Symbol;Acc:HGNC:28018]
ENSMLUG00000015882	-2.4931	0.0453014	Uncharacterized protein [Source:UniProtKB/TrEMBL;Acc:G1PTC9]	ENSG00000007171	NOS2	nitric oxide synthase 2 [Source:HGNC Symbol;Acc:HGNC:7873]
ENSMLUG00000015943	-6.70874	0.047551	aquaporin 2 [Source:HGNC Symbol;Acc:HGNC:634]	ENSG00000167580	AQP2	aquaporin 2 (collecting duct) [Source:HGNC Symbol;Acc:HGNC:634]
ENSMLUG00000015948	-2.24335	0.0285816	KRAS proto-oncogene, GTPase [Source:HGNC Symbol;Acc:HGNC:6407]	ENSG00000133703	KRAS	Kirsten rat sarcoma viral oncogene homolog [Source:HGNC Symbol;Acc:HGNC:6407]
ENSMLUG00000015949	2.40473	0.016854	sorting nexin 1 [Source:HGNC Symbol;Acc:HGNC:11172]	ENSG00000028528	SNX1	sorting nexin 1 [Source:HGNC Symbol;Acc:HGNC:11172]
ENSMLUG00000015981	-6.82315	0.0383467	cartilage acidic protein 1 [Source:HGNC Symbol;Acc:HGNC:14882]	ENSG00000095713	CRTAC1	cartilage acidic protein 1 [Source:HGNC Symbol;Acc:HGNC:14882]
ENSMLUG00000015992	-2.83111	0.0218369	protocadherin 18 [Source:HGNC Symbol;Acc:HGNC:14268]	ENSG00000189184	PCDH18	protocadherin 18 [Source:HGNC Symbol;Acc:HGNC:14268]
ENSMLUG00000016014	-2.32251	0.020795	chromodomain helicase DNA binding protein 1 [Source:HGNC Symbol;Acc:HGNC:1915]	ENSG00000153922	CHD1	chromodomain helicase DNA binding protein 1 [Source:HGNC Symbol;Acc:HGNC:1915]
ENSMLUG00000016018	3.43601	0.0102833	Wnt family member 16 [Source:HGNC Symbol;Acc:HGNC:16267]	ENSG00000002745	WNT16	wingless-type MMTV integration site family member 16 [Source:HGNC Symbol;Acc:HGNC:16267]
ENSMLUG00000016020	3.12146	0.00678546	MIER family member 2 [Source:HGNC Symbol;Acc:HGNC:29210]	ENSG00000105556	MIER2	mesoderm induction early response 1, family member 2 [Source:HGNC Symbol;Acc:HGNC:29210]
ENSMLUG00000016081	2.30676	0.0359958	aprataxin [Source:HGNC Symbol;Acc:HGNC:15984]	ENSG00000137074	APTX	aprataxin [Source:HGNC Symbol;Acc:HGNC:15984]
ENSMLUG00000016097	2.43245	0.0164408	N/A	ENSG00000122692	SMU1	smu-1 suppressor of mec-8 and unc-52 homolog (C. elegans) [Source:HGNC Symbol;Acc:HGNC:18247]
ENSMLUG00000016111	-2.43945	0.0268201	solute carrier family 3 member 1 [Source:HGNC Symbol;Acc:HGNC:11025]	ENSG00000138079	SLC3A1	solute carrier family 3 (amino acid transporter heavy chain), member 1 [Source:HGNC Symbol;Acc:HGNC:11025]
ENSMLUG00000016181	2.7911	0.00663583	glutamic pyruvate transaminase (alanine aminotransferase) 2 [Source:HGNC Symbol;Acc:HGNC:18062]	ENSG00000166123	GPT2	glutamic pyruvate transaminase (alanine aminotransferase) 2 [Source:HGNC Symbol;Acc:HGNC:18062]
ENSMLUG00000016229	-6.92916	0.0311879	N/A	ENSG00000154975	CA10	carbonic anhydrase X [Source:HGNC Symbol;Acc:HGNC:1369]
ENSMLUG00000016237	-2.43785	0.0447402	dynamin 1 [Source:HGNC Symbol;Acc:HGNC:2972]	ENSG00000106976	DNM1	dynamin 1 [Source:HGNC Symbol;Acc:HGNC:2972]
ENSMLUG00000016241	-3.03489	0.00238875	ankyrin repeat domain 50 [Source:HGNC Symbol;Acc:HGNC:29223]	ENSG00000151458	ANKRD50	ankyrin repeat domain 50 [Source:HGNC Symbol;Acc:HGNC:29223]
ENSMLUG00000016244	2.0836	0.0447147	DnaJ heat shock protein family (Hsp40) member C11 [Source:HGNC Symbol;Acc:HGNC:25570]	ENSG00000007923	DNAJC11	DnaJ heat shock protein family (Hsp40) member C11 [Source:HGNC Symbol;Acc:HGNC:25570]
ENSMLUG00000016248	3.35831	0.047551	coiled-coil domain containing 159 [Source:HGNC Symbol;Acc:HGNC:26996]	ENSG00000183401	CCDC159	coiled-coil domain containing 159 [Source:HGNC Symbol;Acc:HGNC:26996]
ENSMLUG00000016251	-2.34386	0.024463	tetraspanin 15 [Source:HGNC Symbol;Acc:HGNC:23298]	ENSG00000099282	TSPAN15	tetraspanin 15 [Source:HGNC Symbol;Acc:HGNC:23298]
ENSMLUG00000016263	2.4012	0.0487873	lysyl oxidase like 3 [Source:HGNC Symbol;Acc:HGNC:13869]	ENSG00000115318	LOXL3	lysyl oxidase like 3 [Source:HGNC Symbol;Acc:HGNC:13869]
ENSMLUG00000016301	-4.66076	0.000151779	protein phosphatase with EF-hand domain 2 [Source:HGNC Symbol;Acc:HGNC:9244]	ENSG00000156194	PPEF2	protein phosphatase, EF-hand calcium binding domain 2 [Source:HGNC Symbol;Acc:HGNC:9244]
ENSMLUG00000016335	-2.85723	0.00517107	RAS like family 11 member A [Source:HGNC Symbol;Acc:HGNC:23802]	ENSG00000122035	RASL11A	RAS-like family 11 member A [Source:HGNC Symbol;Acc:HGNC:23802]
ENSMLUG00000016357	-6.70874	0.047551	shisa family member 2 [Source:HGNC Symbol;Acc:HGNC:20366]	ENSG00000180730	SHISA2	shisa family member 2 [Source:HGNC Symbol;Acc:HGNC:20366]
ENSMLUG00000016405	2.43034	0.0393352	N/A	ENSG00000145147	SLIT2	slit guidance ligand 2 [Source:HGNC Symbol;Acc:HGNC:11086]
ENSMLUG00000016409	-4.20959	0.0421516	N/A	ENSG00000173715	C11ORF80	chromosome 11 open reading frame 80 [Source:HGNC Symbol;Acc:HGNC:26197]
ENSMLUG00000016410	-4.2871	0.0355925	transmembrane protein 255A [Source:HGNC Symbol;Acc:HGNC:26086]	ENSG00000125355	TMEM255A	transmembrane protein 255A [Source:HGNC Symbol;Acc:HGNC:26086]
ENSMLUG00000016422	2.94436	0.00364345	UTP6, small subunit processome component [Source:HGNC Symbol;Acc:HGNC:18279]	ENSG00000108651	UTP6	UTP6 small subunit processome component [Source:HGNC Symbol;Acc:HGNC:18279]
ENSMLUG00000016446	2.38107	0.020795	phosducin like 3 [Source:HGNC Symbol;Acc:HGNC:28860]	ENSG00000115539	PDCL3	phosducin like 3 [Source:HGNC Symbol;Acc:HGNC:28860]
ENSMLUG00000016449	3.13168	0.00335181	jumonji and AT-rich interaction domain containing 2 [Source:HGNC Symbol;Acc:HGNC:6196]	ENSG00000008083	JARID2	jumonji and AT-rich interaction domain containing 2 [Source:HGNC Symbol;Acc:HGNC:6196]
ENSMLUG00000016545	-3.62222	0.000266641	interferon regulatory factor 1 [Source:HGNC Symbol;Acc:HGNC:6116]	ENSG00000125347	IRF1	interferon regulatory factor 1 [Source:HGNC Symbol;Acc:HGNC:6116]
ENSMLUG00000016570	-2.65374	0.0154122	protein phosphatase 1 regulatory subunit 36 [Source:HGNC Symbol;Acc:HGNC:20097]	ENSG00000165807	PPP1R36	protein phosphatase 1 regulatory subunit 36 [Source:HGNC Symbol;Acc:HGNC:20097]
ENSMLUG00000016587	5.18324	6.96516e-05	checkpoint kinase 2 [Source:HGNC Symbol;Acc:HGNC:16627]	ENSG00000183765	CHEK2	checkpoint kinase 2 [Source:HGNC Symbol;Acc:HGNC:16627]
ENSMLUG00000016630	2.7418	0.0410335	galactosylceramidase [Source:HGNC Symbol;Acc:HGNC:4115]	ENSG00000054983	GALC	galactosylceramidase [Source:HGNC Symbol;Acc:HGNC:4115]
ENSMLUG00000016673	-2.47861	0.0148599	ring finger protein 144B [Source:HGNC Symbol;Acc:HGNC:21578]	ENSG00000137393	RNF144B	ring finger protein 144B [Source:HGNC Symbol;Acc:HGNC:21578]
ENSMLUG00000016675	3.06167	0.0447739	proline rich 19 [Source:HGNC Symbol;Acc:HGNC:33728]	ENSG00000188368	PRR19	proline rich 19 [Source:HGNC Symbol;Acc:HGNC:33728]
ENSMLUG00000016684	2.51312	0.0124306	aldehyde oxidase 1 [Source:RefSeq peptide;Acc:NP_001273947]	ENSG00000138356	AOX1	aldehyde oxidase 1 [Source:HGNC Symbol;Acc:HGNC:553]
ENSMLUG00000016685	-2.06314	0.0449509	NUFIP2, FMR1 interacting protein 2 [Source:HGNC Symbol;Acc:HGNC:17634]	ENSG00000108256	NUFIP2	nuclear fragile X mental retardation protein interacting protein 2 [Source:HGNC Symbol;Acc:HGNC:17634]
ENSMLUG00000016712	2.41566	0.0188929	anaphase promoting complex subunit 5 [Source:HGNC Symbol;Acc:HGNC:15713]	ENSG00000089053	ANAPC5	anaphase promoting complex subunit 5 [Source:HGNC Symbol;Acc:HGNC:15713]
ENSMLUG00000016733	2.35971	0.0237885	canopy FGF signaling regulator 4 [Source:HGNC Symbol;Acc:HGNC:28631]	ENSG00000166997	CNPY4	canopy FGF signaling regulator 4 [Source:HGNC Symbol;Acc:HGNC:28631]
ENSMLUG00000016776	3.49816	0.00508795	primase (DNA) subunit 1 [Source:HGNC Symbol;Acc:HGNC:9369]	ENSG00000198056	PRIM1	primase, DNA, polypeptide 1 (49kDa) [Source:HGNC Symbol;Acc:HGNC:9369]
ENSMLUG00000016814	2.70603	0.020328	WD repeat domain 41 [Source:HGNC Symbol;Acc:HGNC:25601]	ENSG00000164253	WDR41	WD repeat domain 41 [Source:HGNC Symbol;Acc:HGNC:25601]
ENSMLUG00000016861	2.46425	0.0138866	glycerol-3-phosphate dehydrogenase 1-like [Source:HGNC Symbol;Acc:HGNC:28956]	ENSG00000152642	GPD1L	glycerol-3-phosphate dehydrogenase 1-like [Source:HGNC Symbol;Acc:HGNC:28956]
ENSMLUG00000016863	-3.04144	0.0025335	Uncharacterized protein [Source:UniProtKB/TrEMBL;Acc:G1PVK3]	ENSG00000021355	SERPINB1	serpin peptidase inhibitor, clade B (ovalbumin), member 1 [Source:HGNC Symbol;Acc:HGNC:3311]
ENSMLUG00000016898	7.49088	0.00829575	transmembrane protease, serine 11A [Source:HGNC Symbol;Acc:HGNC:27954]	ENSG00000187054	TMPRSS11A	transmembrane protease, serine 11A [Source:HGNC Symbol;Acc:HGNC:27954]
ENSMLUG00000016909	-3.23497	0.00767273	distal-less homeobox 6 [Source:HGNC Symbol;Acc:HGNC:2919]	ENSG00000006377	DLX6	distal-less homeobox 6 [Source:HGNC Symbol;Acc:HGNC:2919]
ENSMLUG00000016928	2.96075	0.0383467	tRNA methyltransferase 2 homolog B [Source:HGNC Symbol;Acc:HGNC:25748]	ENSG00000188917	TRMT2B	tRNA methyltransferase 2 homolog B [Source:HGNC Symbol;Acc:HGNC:25748]
ENSMLUG00000016959	-2.51248	0.0144922	microcephalin 1 [Source:HGNC Symbol;Acc:HGNC:6954]	ENSG00000147316	MCPH1	microcephalin 1 [Source:HGNC Symbol;Acc:HGNC:6954]
ENSMLUG00000016987	5.49115	0.000633014	N/A	ENSG00000162493	PDPN	podoplanin [Source:HGNC Symbol;Acc:HGNC:29602]
ENSMLUG00000017028	3.1095	0.00983682	LSM5 homolog, U6 small nuclear RNA and mRNA degradation associated [Source:HGNC Symbol;Acc:HGNC:17162]	ENSG00000106355	LSM5	LSM5 homolog, U6 small nuclear RNA and mRNA degradation associated [Source:HGNC Symbol;Acc:HGNC:17162]
ENSMLUG00000017091	7.60574	0.00654747	chromosome 1 open reading frame 216 [Source:HGNC Symbol;Acc:HGNC:26800]	ENSG00000142686	C1ORF216	chromosome 1 open reading frame 216 [Source:HGNC Symbol;Acc:HGNC:26800]
ENSMLUG00000017092	2.08595	0.0419852	N/A	ENSG00000126457	PRMT1	protein arginine methyltransferase 1 [Source:HGNC Symbol;Acc:HGNC:5187]
ENSMLUG00000017150	2.07454	0.0478165	ankyrin repeat and BTB domain containing 1 [Source:HGNC Symbol;Acc:HGNC:18275]	ENSG00000114626	ABTB1	ankyrin repeat and BTB (POZ) domain containing 1 [Source:HGNC Symbol;Acc:HGNC:18275]
ENSMLUG00000017155	2.4881	0.0151711	acyl-CoA dehydrogenase family member 9 [Source:HGNC Symbol;Acc:HGNC:21497]	ENSG00000177646	ACAD9	acyl-CoA dehydrogenase family member 9 [Source:HGNC Symbol;Acc:HGNC:21497]
ENSMLUG00000017168	3.82005	0.0010979	methionyl aminopeptidase type 1D (mitochondrial) [Source:HGNC Symbol;Acc:HGNC:32583]	ENSG00000172878	METAP1D	methionyl aminopeptidase type 1D (mitochondrial) [Source:HGNC Symbol;Acc:HGNC:32583]
ENSMLUG00000017169	2.42514	0.0256835	ribonuclease P/MRP subunit p30 [Source:HGNC Symbol;Acc:HGNC:17688]	ENSG00000148688	RPP30	ribonuclease P/MRP 30kDa subunit [Source:HGNC Symbol;Acc:HGNC:17688]
ENSMLUG00000017189	-2.09873	0.0476657	zinc finger CCCH-type containing 12C [Source:HGNC Symbol;Acc:HGNC:29362]	ENSG00000149289	ZC3H12C	zinc finger CCCH-type containing 12C [Source:HGNC Symbol;Acc:HGNC:29362]
ENSMLUG00000017233	2.42818	0.0163923	ATPase plasma membrane Ca2+ transporting 1 [Source:HGNC Symbol;Acc:HGNC:814]	ENSG00000070961	ATP2B1	ATPase, Ca++ transporting, plasma membrane 1 [Source:HGNC Symbol;Acc:HGNC:814]
ENSMLUG00000017248	2.24265	0.0280291	Uncharacterized protein [Source:UniProtKB/TrEMBL;Acc:G1PWF5]	ENSG00000139719	VPS33A	VPS33A, CORVET/HOPS core subunit [Source:HGNC Symbol;Acc:HGNC:18179]
ENSMLUG00000017251	2.72453	0.0347346	Uncharacterized protein [Source:UniProtKB/TrEMBL;Acc:G1PWF7]	N/A	N/A	N/A
ENSMLUG00000017280	3.48031	0.0089594	Uncharacterized protein [Source:UniProtKB/TrEMBL;Acc:G1PWI2]	ENSG00000132286	TIMM10B	translocase of inner mitochondrial membrane 10 homolog B (yeast) [Source:HGNC Symbol;Acc:HGNC:4022]
ENSMLUG00000017337	2.3804	0.025608	FAD dependent oxidoreductase domain containing 1 [Source:HGNC Symbol;Acc:HGNC:26927]	ENSG00000110074	FOXRED1	FAD-dependent oxidoreductase domain containing 1 [Source:HGNC Symbol;Acc:HGNC:26927]
ENSMLUG00000017345	-8.54006	0.000373119	spermatogenesis and centriole associated 1-like [Source:HGNC Symbol;Acc:HGNC:1298]	ENSG00000160284	SPATC1L	spermatogenesis and centriole associated 1-like [Source:HGNC Symbol;Acc:HGNC:1298]
ENSMLUG00000017349	2.77257	0.0121057	zinc finger with KRAB and SCAN domains 5 [Source:HGNC Symbol;Acc:HGNC:12867]	ENSG00000196652	ZKSCAN5	zinc finger with KRAB and SCAN domains 5 [Source:HGNC Symbol;Acc:HGNC:12867]
ENSMLUG00000017379	2.23619	0.0297955	N/A	ENSG00000108094	CUL2	cullin 2 [Source:HGNC Symbol;Acc:HGNC:2552]
ENSMLUG00000017390	-2.24404	0.0280291	neuronal guanine nucleotide exchange factor [Source:HGNC Symbol;Acc:HGNC:7807]	ENSG00000066248	NGEF	neuronal guanine nucleotide exchange factor [Source:HGNC Symbol;Acc:HGNC:7807]
ENSMLUG00000017410	4.34411	6.96516e-05	N/A	ENSG00000167165	UGT1A6	UDP glucuronosyltransferase 1 family, polypeptide A6 [Source:HGNC Symbol;Acc:HGNC:12538]
ENSMLUG00000017412	4.16179	0.0257526	maestro heat like repeat family member 2A [Source:HGNC Symbol;Acc:HGNC:27936]	ENSG00000185038	MROH2A	maestro heat-like repeat family member 2A [Source:HGNC Symbol;Acc:HGNC:27936]
ENSMLUG00000017475	4.0643	0.00158909	syntaxin 19 [Source:HGNC Symbol;Acc:HGNC:19300]	ENSG00000178750	STX19	syntaxin 19 [Source:HGNC Symbol;Acc:HGNC:19300]
ENSMLUG00000017477	3.33576	0.0131428	NOP2/Sun RNA methyltransferase family member 3 [Source:HGNC Symbol;Acc:HGNC:26208]	ENSG00000178694	NSUN3	NOP2/Sun RNA methyltransferase family member 3 [Source:HGNC Symbol;Acc:HGNC:26208]
ENSMLUG00000017494	2.09004	0.0425926	hydroxysteroid dehydrogenase like 2 [Source:HGNC Symbol;Acc:HGNC:18572]	ENSG00000119471	HSDL2	hydroxysteroid dehydrogenase like 2 [Source:HGNC Symbol;Acc:HGNC:18572]
ENSMLUG00000017508	-8.28447	0.000919691	leucine rich single-pass membrane protein 1 [Source:HGNC Symbol;Acc:HGNC:22036]	ENSG00000181016	LSMEM1	leucine-rich single-pass membrane protein 1 [Source:HGNC Symbol;Acc:HGNC:22036]
ENSMLUG00000017532	2.14577	0.0495633	Uncharacterized protein [Source:UniProtKB/TrEMBL;Acc:G1PX33]	ENSG00000183597	TANGO2	transport and golgi organization 2 homolog [Source:HGNC Symbol;Acc:HGNC:25439]
ENSMLUG00000017550	-2.52637	0.0236824	centrosomal protein 85 like [Source:HGNC Symbol;Acc:HGNC:21638]	ENSG00000111860	CEP85L	centrosomal protein 85kDa-like [Source:HGNC Symbol;Acc:HGNC:21638]
ENSMLUG00000017571	2.25634	0.0403629	protein arginine methyltransferase 3 [Source:HGNC Symbol;Acc:HGNC:30163]	ENSG00000185238	PRMT3	protein arginine methyltransferase 3 [Source:HGNC Symbol;Acc:HGNC:30163]
ENSMLUG00000017614	-2.37779	0.0177158	choline kinase alpha [Source:HGNC Symbol;Acc:HGNC:1937]	ENSG00000110721	CHKA	choline kinase alpha [Source:HGNC Symbol;Acc:HGNC:1937]
ENSMLUG00000017625	2.60038	0.0266428	aldo-keto reductase family 1 member E2 [Source:HGNC Symbol;Acc:HGNC:23437]	ENSG00000165568	AKR1E2	aldo-keto reductase family 1, member E2 [Source:HGNC Symbol;Acc:HGNC:23437]
ENSMLUG00000017641	2.44336	0.0360001	tRNA splicing endonuclease subunit 2 [Source:HGNC Symbol;Acc:HGNC:28422]	ENSG00000154743	TSEN2	tRNA splicing endonuclease subunit 2 [Source:HGNC Symbol;Acc:HGNC:28422]
ENSMLUG00000017659	2.21238	0.0378777	polypeptide N-acetylgalactosaminyltransferase 15 [Source:HGNC Symbol;Acc:HGNC:21531]	ENSG00000131386	GALNT15	polypeptide N-acetylgalactosaminyltransferase 15 [Source:HGNC Symbol;Acc:HGNC:21531]
ENSMLUG00000017676	4.54296	0.000616582	tudor domain containing 10 [Source:HGNC Symbol;Acc:HGNC:25316]	ENSG00000163239	TDRD10	tudor domain containing 10 [Source:HGNC Symbol;Acc:HGNC:25316]
ENSMLUG00000017720	-7.36661	0.0118533	Fc fragment of IgA and IgM receptor [Source:HGNC Symbol;Acc:HGNC:24692]	ENSG00000162897	FCAMR	Fc receptor, IgA, IgM, high affinity [Source:HGNC Symbol;Acc:HGNC:24692]
ENSMLUG00000017722	3.02419	0.00654747	Uncharacterized protein [Source:UniProtKB/TrEMBL;Acc:G1PXJ3]	N/A	N/A	N/A
ENSMLUG00000017733	-2.04494	0.0453014	N/A	N/A	N/A	N/A
ENSMLUG00000017735	-4.20959	0.0421516	collagen type II alpha 1 chain [Source:HGNC Symbol;Acc:HGNC:2200]	ENSG00000139219	COL2A1	collagen, type II, alpha 1 [Source:HGNC Symbol;Acc:HGNC:2200]
ENSMLUG00000017747	2.17638	0.0364536	ATP binding cassette subfamily C member 10 [Source:HGNC Symbol;Acc:HGNC:52]	ENSG00000124574	ABCC10	ATP binding cassette subfamily C member 10 [Source:HGNC Symbol;Acc:HGNC:52]
ENSMLUG00000017771	-2.17099	0.0414393	Uncharacterized protein [Source:UniProtKB/TrEMBL;Acc:G1Q978]	ENSG00000141854	CTB-55O6.8	Uncharacterized protein LOC113230 [Source:UniProtKB/Swiss-Prot;Acc:Q96FF7]
ENSMLUG00000017783	-2.78212	0.00571504	period circadian clock 2 [Source:HGNC Symbol;Acc:HGNC:8846]	ENSG00000132326	PER2	period circadian clock 2 [Source:HGNC Symbol;Acc:HGNC:8846]
ENSMLUG00000017946	-2.69615	0.0104357	N/A	ENSG00000275595	MIR22	microRNA 22 [Source:HGNC Symbol;Acc:HGNC:31599]
ENSMLUG00000018081	-4.84372	0.00828867	N/A	N/A	N/A	N/A
ENSMLUG00000018216	-2.68361	0.0368803	Small nucleolar RNA SNORA44 [Source:RFAM;Acc:RF00405]	N/A	N/A	N/A
ENSMLUG00000018761	-2.85082	0.0184286	Small nucleolar RNA SNORD44 [Source:RFAM;Acc:RF00287]	ENSG00000200072	SNORD44	Small nucleolar RNA SNORD44 [Source:RFAM;Acc:RF00287]
ENSMLUG00000019465	2.92206	0.0382565	U6 spliceosomal RNA [Source:RFAM;Acc:RF00026]	N/A	N/A	N/A
ENSMLUG00000019637	-6.70874	0.047551	Small nucleolar RNA SNORD26 [Source:RFAM;Acc:RF00087]	ENSG00000276788	SNORD26	small nucleolar RNA, C/D box 26 [Source:HGNC Symbol;Acc:HGNC:10148]
ENSMLUG00000019778	-2.68122	0.030264	Small nucleolar RNA SNORA58 [Source:RFAM;Acc:RF00418]	N/A	N/A	N/A
ENSMLUG00000019896	-7.51017	0.00829575	Small nucleolar RNA SNORD24 [Source:RFAM;Acc:RF00069]	N/A	N/A	N/A
ENSMLUG00000020008	-3.56917	0.0223097	Small nucleolar RNA SNORA28 [Source:RFAM;Acc:RF00400]	ENSG00000272533	SNORA28	small nucleolar RNA, H/ACA box 28 [Source:HGNC Symbol;Acc:HGNC:32618]
ENSMLUG00000020973	6.71899	0.047551	U6 spliceosomal RNA [Source:RFAM;Acc:RF00026]	N/A	N/A	N/A
ENSMLUG00000021551	-3.64918	0.0359958	Small nucleolar RNA SNORD5 [Source:RFAM;Acc:RF01161]	ENSG00000239195	SNORD5	small nucleolar RNA, C/D box 5 [Source:HGNC Symbol;Acc:HGNC:32702]
ENSMLUG00000021635	-8.02236	0.00201757	Small nucleolar RNA SNORA81 [Source:RFAM;Acc:RF01241]	N/A	N/A	N/A
ENSMLUG00000022179	2.69305	0.0130043	Uncharacterized protein [Source:UniProtKB/TrEMBL;Acc:G1Q4C8]	ENSG00000166743	ACSM1	acyl-CoA synthetase medium-chain family member 1 [Source:HGNC Symbol;Acc:HGNC:18049]
ENSMLUG00000022270	-7.0279	0.025608	N/A	ENSG00000149596	JPH2	junctophilin 2 [Source:HGNC Symbol;Acc:HGNC:14202]
ENSMLUG00000022302	-3.71277	0.00361042	Uncharacterized protein [Source:UniProtKB/TrEMBL;Acc:G1QEZ1]	ENSG00000175634	RPS6KB2	ribosomal protein S6 kinase, 70kDa, polypeptide 2 [Source:HGNC Symbol;Acc:HGNC:10437]
ENSMLUG00000022305	-3.19535	0.00276384	N/A	N/A	N/A	N/A
ENSMLUG00000022367	-5.35651	0.00196237	N/A	ENSG00000141696	P3H4	prolyl 3-hydroxylase family member 4 (non-enzymatic) [Source:HGNC Symbol;Acc:HGNC:16946]
ENSMLUG00000022412	2.93388	0.0312695	Uncharacterized protein [Source:UniProtKB/TrEMBL;Acc:G1QBG6]	N/A	N/A	N/A
ENSMLUG00000022681	-8.43601	0.000515734	Small nucleolar RNA SNORA42/SNORA80 family [Source:RFAM;Acc:RF00406]	N/A	N/A	N/A
ENSMLUG00000022722	-7.12032	0.020795	Uncharacterized protein [Source:UniProtKB/TrEMBL;Acc:G1QCK0]	ENSG00000152217	SETBP1	SET binding protein 1 [Source:HGNC Symbol;Acc:HGNC:15573]
ENSMLUG00000022867	7.07851	0.020795	ciliary rootlet coiled-coil, rootletin family member 2 [Source:HGNC Symbol;Acc:HGNC:51677]	ENSG00000226321	CROCC2	ciliary rootlet coiled-coil, rootletin family member 2 [Source:HGNC Symbol;Acc:HGNC:51677]
ENSMLUG00000022912	-6.70874	0.047551	Uncharacterized protein [Source:UniProtKB/TrEMBL;Acc:G1Q862]	ENSG00000136247	ZDHHC4	zinc finger, DHHC-type containing 4 [Source:HGNC Symbol;Acc:HGNC:18471]
ENSMLUG00000022974	2.69842	0.00983682	chromosome 12 open reading frame 4 [Source:HGNC Symbol;Acc:HGNC:1184]	ENSG00000047621	C12ORF4	chromosome 12 open reading frame 4 [Source:HGNC Symbol;Acc:HGNC:1184]
ENSMLUG00000023083	2.40547	0.030264	Uncharacterized protein [Source:UniProtKB/TrEMBL;Acc:G1Q7H0]	N/A	N/A	N/A
ENSMLUG00000023097	2.82678	0.020087	Uncharacterized protein [Source:UniProtKB/TrEMBL;Acc:G1Q4V7]	ENSG00000126267	COX6B1	cytochrome c oxidase subunit VIb polypeptide 1 (ubiquitous) [Source:HGNC Symbol;Acc:HGNC:2280]
ENSMLUG00000023110	3.4146	0.0414508	Uncharacterized protein [Source:UniProtKB/TrEMBL;Acc:G1Q6T5]	N/A	N/A	N/A
ENSMLUG00000023245	-2.75838	0.00614696	protein phosphatase 1 regulatory inhibitor subunit 14C [Source:HGNC Symbol;Acc:HGNC:14952]	ENSG00000198729	PPP1R14C	protein phosphatase 1 regulatory inhibitor subunit 14C [Source:HGNC Symbol;Acc:HGNC:14952]
ENSMLUG00000023248	-2.09513	0.0422884	midnolin [Source:HGNC Symbol;Acc:HGNC:16298]	ENSG00000167470	MIDN	midnolin [Source:HGNC Symbol;Acc:HGNC:16298]
ENSMLUG00000023307	6.90992	0.0311879	Uncharacterized protein [Source:UniProtKB/TrEMBL;Acc:G1QFH2]	ENSG00000204519	ZNF551	zinc finger protein 551 [Source:HGNC Symbol;Acc:HGNC:25108]
ENSMLUG00000023315	2.90684	0.00359724	Uncharacterized protein [Source:UniProtKB/TrEMBL;Acc:G1Q8L4]	ENSG00000145476	CYP4V2	cytochrome P450 family 4 subfamily V member 2 [Source:HGNC Symbol;Acc:HGNC:23198]
ENSMLUG00000023319	-2.21781	0.0427472	Uncharacterized protein [Source:UniProtKB/TrEMBL;Acc:G1QCH3]	N/A	N/A	N/A
ENSMLUG00000023399	3.67301	0.0028439	LysM domain containing 1 [Source:HGNC Symbol;Acc:HGNC:32070]	ENSG00000163155	LYSMD1	LysM, putative peptidoglycan-binding, domain containing 1 [Source:HGNC Symbol;Acc:HGNC:32070]
ENSMLUG00000023407	3.66716	0.0210713	ELOVL fatty acid elongase 6 [Source:HGNC Symbol;Acc:HGNC:15829]	ENSG00000170522	ELOVL6	ELOVL fatty acid elongase 6 [Source:HGNC Symbol;Acc:HGNC:15829]
ENSMLUG00000023431	3.28858	0.00411007	Uncharacterized protein [Source:UniProtKB/TrEMBL;Acc:G1Q7Z3]	ENSG00000110484	SCGB2A2	secretoglobin, family 2A, member 2 [Source:HGNC Symbol;Acc:HGNC:7050]
ENSMLUG00000023570	4.35416	1.43848e-05	Uncharacterized protein [Source:UniProtKB/TrEMBL;Acc:G1QDH9]	ENSG00000143556	S100A7	S100 calcium binding protein A7 [Source:HGNC Symbol;Acc:HGNC:10497]
ENSMLUG00000023589	7.15595	0.0171487	transmembrane channel like 2 [Source:HGNC Symbol;Acc:HGNC:16527]	ENSG00000149488	TMC2	transmembrane channel like 2 [Source:HGNC Symbol;Acc:HGNC:16527]
ENSMLUG00000023596	3.63034	0.00114122	Uncharacterized protein [Source:UniProtKB/TrEMBL;Acc:G1Q3Z2]	ENSG00000150672	DLG2	discs, large homolog 2 (Drosophila) [Source:HGNC Symbol;Acc:HGNC:2901]
ENSMLUG00000023664	3.70229	0.00514587	N/A	N/A	N/A	N/A
ENSMLUG00000023676	2.71546	0.00694507	Uncharacterized protein [Source:UniProtKB/TrEMBL;Acc:G1Q1M4]	ENSG00000243811	APOBEC3D	apolipoprotein B mRNA editing enzyme, catalytic polypeptide-like 3D [Source:HGNC Symbol;Acc:HGNC:17354]
ENSMLUG00000023741	2.11709	0.047551	ring finger protein 5 [Source:HGNC Symbol;Acc:HGNC:10068]	ENSG00000204308	RNF5	ring finger protein 5, E3 ubiquitin protein ligase [Source:HGNC Symbol;Acc:HGNC:10068]
ENSMLUG00000023753	-7.76044	0.00414349	Uncharacterized protein [Source:UniProtKB/TrEMBL;Acc:G1Q299]	ENSG00000064218	DMRT3	doublesex and mab-3 related transcription factor 3 [Source:HGNC Symbol;Acc:HGNC:13909]
ENSMLUG00000023768	3.88202	0.0115962	Uncharacterized protein [Source:UniProtKB/TrEMBL;Acc:G1QCE1]	ENSG00000161905	ALOX15	arachidonate 15-lipoxygenase [Source:HGNC Symbol;Acc:HGNC:433]
ENSMLUG00000023874	2.29362	0.0268051	Superoxide dismutase [Cu-Zn] [Source:UniProtKB/TrEMBL;Acc:G1Q0B8]	ENSG00000173992	CCS	copper chaperone for superoxide dismutase [Source:HGNC Symbol;Acc:HGNC:1613]
ENSMLUG00000023915	3.88202	0.0115962	Uncharacterized protein [Source:UniProtKB/TrEMBL;Acc:G1Q5H2]	ENSG00000005020	SKAP2	src kinase associated phosphoprotein 2 [Source:HGNC Symbol;Acc:HGNC:15687]
ENSMLUG00000024011	-2.08502	0.0479852	Uncharacterized protein [Source:UniProtKB/TrEMBL;Acc:G1Q1H3]	N/A	N/A	N/A
ENSMLUG00000024024	2.3579	0.0341851	protocadherin gamma subfamily B, 4 [Source:HGNC Symbol;Acc:HGNC:8711]	N/A	N/A	N/A
ENSMLUG00000024041	7.36607	0.00983682	Uncharacterized protein [Source:UniProtKB/TrEMBL;Acc:G1QEF1]	ENSG00000179144	GIMAP7	GTPase, IMAP family member 7 [Source:HGNC Symbol;Acc:HGNC:22404]
ENSMLUG00000024064	4.12414	0.00125006	Uncharacterized protein [Source:UniProtKB/TrEMBL;Acc:G1Q338]	ENSG00000143748	NVL	nuclear VCP-like [Source:HGNC Symbol;Acc:HGNC:8070]
ENSMLUG00000024128	2.79321	0.0355925	Uncharacterized protein [Source:UniProtKB/TrEMBL;Acc:G1PYR5]	ENSG00000146350	TBC1D32	TBC1 domain family member 32 [Source:HGNC Symbol;Acc:HGNC:21485]
ENSMLUG00000024137	-3.8681	0.00575599	N/A	N/A	N/A	N/A
ENSMLUG00000024145	2.18256	0.0491397	Uncharacterized protein [Source:UniProtKB/TrEMBL;Acc:G1PZ02]	N/A	N/A	N/A
ENSMLUG00000024439	2.42911	0.0166406	Uncharacterized protein [Source:UniProtKB/TrEMBL;Acc:G1Q661]	ENSG00000145476	CYP4V2	cytochrome P450 family 4 subfamily V member 2 [Source:HGNC Symbol;Acc:HGNC:23198]
ENSMLUG00000024440	6.71899	0.047551	minichromosome maintenance domain containing 2 [Source:HGNC Symbol;Acc:HGNC:26368]	ENSG00000178460	MCMDC2	minichromosome maintenance domain containing 2 [Source:HGNC Symbol;Acc:HGNC:26368]
ENSMLUG00000024443	7.07851	0.020795	BLK proto-oncogene, Src family tyrosine kinase [Source:HGNC Symbol;Acc:HGNC:1057]	ENSG00000136573	BLK	BLK proto-oncogene, Src family tyrosine kinase [Source:HGNC Symbol;Acc:HGNC:1057]
ENSMLUG00000024464	-2.09105	0.0421192	cytokine inducible SH2 containing protein [Source:HGNC Symbol;Acc:HGNC:1984]	ENSG00000114737	CISH	cytokine inducible SH2-containing protein [Source:HGNC Symbol;Acc:HGNC:1984]
ENSMLUG00000024517	-2.64883	0.00767273	sosondowah ankyrin repeat domain family member C [Source:HGNC Symbol;Acc:HGNC:26149]	ENSG00000198142	SOWAHC	sosondowah ankyrin repeat domain family member C [Source:HGNC Symbol;Acc:HGNC:26149]
ENSMLUG00000024569	-2.19237	0.0383467	Uncharacterized protein [Source:UniProtKB/TrEMBL;Acc:G1PYR8]	ENSG00000170421	KRT8	keratin 8, type II [Source:HGNC Symbol;Acc:HGNC:6446]
ENSMLUG00000024668	3.19859	0.0311879	Uncharacterized protein [Source:UniProtKB/TrEMBL;Acc:G1QFU1]	ENSG00000242366	UGT1A8	UDP glucuronosyltransferase 1 family, polypeptide A8 [Source:HGNC Symbol;Acc:HGNC:12540]
ENSMLUG00000024715	-3.06769	0.0110196	Uncharacterized protein [Source:UniProtKB/TrEMBL;Acc:G1Q8P3]	N/A	N/A	N/A
ENSMLUG00000024740	-5.40591	0.000221468	beta-1,3-galactosyltransferase 2 [Source:HGNC Symbol;Acc:HGNC:917]	ENSG00000162630	B3GALT2	Beta-1,3-galactosyltransferase 2 [Source:HGNC Symbol;Acc:HGNC:917]
ENSMLUG00000024765	-2.0917	0.0447221	N/A	ENSG00000141384	TAF4B	TATA-box binding protein associated factor 4b [Source:HGNC Symbol;Acc:HGNC:11538]
ENSMLUG00000024777	2.50116	0.0131677	mucin 15, cell surface associated [Source:HGNC Symbol;Acc:HGNC:14956]	ENSG00000169550	MUC15	mucin 15, cell surface associated [Source:HGNC Symbol;Acc:HGNC:14956]
ENSMLUG00000024783	-2.17544	0.0476657	zinc finger BED-type containing 6 [Source:HGNC Symbol;Acc:HGNC:33273]	ENSG00000257315	ZBED6	zinc finger, BED-type containing 6 [Source:HGNC Symbol;Acc:HGNC:33273]
ENSMLUG00000024853	3.44146	0.00156617	Uncharacterized protein [Source:UniProtKB/TrEMBL;Acc:G1Q0Q6]	ENSG00000128383	APOBEC3A	apolipoprotein B mRNA editing enzyme, catalytic polypeptide-like 3A [Source:HGNC Symbol;Acc:HGNC:17343]
ENSMLUG00000024893	3.48991	0.000455283	hydroxysteroid 11-beta dehydrogenase 2 [Source:HGNC Symbol;Acc:HGNC:5209]	ENSG00000176387	HSD11B2	hydroxysteroid (11-beta) dehydrogenase 2 [Source:HGNC Symbol;Acc:HGNC:5209]
ENSMLUG00000024897	2.73066	0.00829575	guanosine monophosphate reductase 2 [Source:HGNC Symbol;Acc:HGNC:4377]	ENSG00000100938	GMPR2	guanosine monophosphate reductase 2 [Source:HGNC Symbol;Acc:HGNC:4377]
ENSMLUG00000024920	2.22833	0.032289	Uncharacterized protein [Source:UniProtKB/TrEMBL;Acc:G1Q191]	ENSG00000175334	BANF1	barrier to autointegration factor 1 [Source:HGNC Symbol;Acc:HGNC:17397]
ENSMLUG00000024931	3.00766	0.00678635	Uncharacterized protein [Source:UniProtKB/TrEMBL;Acc:G1Q9L2]	N/A	N/A	N/A
ENSMLUG00000025029	-2.67056	0.00730269	Lysozyme [Source:UniProtKB/TrEMBL;Acc:G1QAP4]	ENSG00000090382	LYZ	lysozyme [Source:HGNC Symbol;Acc:HGNC:6740]
ENSMLUG00000025099	-2.35118	0.0221095	N/A	N/A	N/A	N/A
ENSMLUG00000025132	8.15088	0.00115783	Uncharacterized protein [Source:UniProtKB/TrEMBL;Acc:G1Q5G3]	ENSG00000184178	SCFD2	sec1 family domain containing 2 [Source:HGNC Symbol;Acc:HGNC:30676]
ENSMLUG00000025176	-2.4704	0.0280291	Uncharacterized protein [Source:UniProtKB/TrEMBL;Acc:G1Q8P8]	ENSG00000196368	NUDT11	nudix hydrolase 11 [Source:HGNC Symbol;Acc:HGNC:18011]
ENSMLUG00000025177	3.36543	0.0119788	Guanylate cyclase [Source:UniProtKB/TrEMBL;Acc:G1Q561]	N/A	N/A	N/A
ENSMLUG00000025189	-4.12767	0.0491397	natural cytotoxicity triggering receptor 3 [Source:HGNC Symbol;Acc:HGNC:19077]	ENSG00000204475	NCR3	natural cytotoxicity triggering receptor 3 [Source:HGNC Symbol;Acc:HGNC:19077]
ENSMLUG00000025213	2.61469	0.0141414	ATP5S like [Source:HGNC Symbol;Acc:HGNC:25496]	ENSG00000105341	ATP5SL	ATP5S-like [Source:HGNC Symbol;Acc:HGNC:25496]
ENSMLUG00000025363	-7.20717	0.0171487	N/A	N/A	N/A	N/A
ENSMLUG00000025390	-2.39593	0.0328739	Uncharacterized protein [Source:UniProtKB/TrEMBL;Acc:G1Q8P8]	ENSG00000196368	NUDT11	nudix hydrolase 11 [Source:HGNC Symbol;Acc:HGNC:18011]
ENSMLUG00000025398	-4.12767	0.0491397	chromosome 2 open reading frame 80 [Source:HGNC Symbol;Acc:HGNC:34352]	ENSG00000188674	C2ORF80	chromosome 2 open reading frame 80 [Source:HGNC Symbol;Acc:HGNC:34352]
ENSMLUG00000025400	3.40586	0.00221801	peptidylprolyl isomerase H [Source:HGNC Symbol;Acc:HGNC:14651]	ENSG00000171960	PPIH	peptidylprolyl isomerase H (cyclophilin H) [Source:HGNC Symbol;Acc:HGNC:14651]
ENSMLUG00000025404	-2.78424	0.00554556	F-box protein 30 [Source:HGNC Symbol;Acc:HGNC:15600]	ENSG00000118496	FBXO30	F-box protein 30 [Source:HGNC Symbol;Acc:HGNC:15600]
ENSMLUG00000025484	-7.12032	0.020795	Uncharacterized protein [Source:UniProtKB/TrEMBL;Acc:G1Q1A4]	N/A	N/A	N/A
ENSMLUG00000025515	-2.30568	0.0216767	polymerase I and transcript release factor [Source:HGNC Symbol;Acc:HGNC:9688]	ENSG00000177469	PTRF	polymerase I and transcript release factor [Source:HGNC Symbol;Acc:HGNC:9688]
ENSMLUG00000025557	2.44128	0.0305203	corticotropin releasing hormone binding protein [Source:HGNC Symbol;Acc:HGNC:2356]	ENSG00000145708	CRHBP	corticotropin releasing hormone binding protein [Source:HGNC Symbol;Acc:HGNC:2356]
ENSMLUG00000025640	3.02675	0.00663583	Uncharacterized protein [Source:UniProtKB/TrEMBL;Acc:G1QAF4]	ENSG00000143748	NVL	nuclear VCP-like [Source:HGNC Symbol;Acc:HGNC:8070]
ENSMLUG00000025672	3.48164	0.00678635	Uncharacterized protein [Source:UniProtKB/TrEMBL;Acc:G1Q6T8]	ENSG00000174483	BBS1	Bardet-Biedl syndrome 1 [Source:HGNC Symbol;Acc:HGNC:966]
ENSMLUG00000025705	3.77212	0.00393517	N/A	ENSG00000108602	ALDH3A1	aldehyde dehydrogenase 3 family member A1 [Source:HGNC Symbol;Acc:HGNC:405]
ENSMLUG00000025748	-5.00384	0.000804314	N/A	N/A	N/A	N/A
ENSMLUG00000025838	2.4539	0.0183618	transglutaminase 2 [Source:HGNC Symbol;Acc:HGNC:11778]	ENSG00000198959	TGM2	transglutaminase 2 [Source:HGNC Symbol;Acc:HGNC:11778]
ENSMLUG00000025880	-6.70874	0.047551	Uncharacterized protein [Source:UniProtKB/TrEMBL;Acc:G1Q130]	ENSG00000129187	DCTD	dCMP deaminase [Source:HGNC Symbol;Acc:HGNC:2710]
ENSMLUG00000025888	3.35831	0.047551	N/A	N/A	N/A	N/A
ENSMLUG00000025940	3.32386	0.00663583	Uncharacterized protein [Source:UniProtKB/TrEMBL;Acc:G1QBD5]	N/A	N/A	N/A
ENSMLUG00000025955	-3.19512	0.00198503	pyrimidinergic receptor P2Y6 [Source:HGNC Symbol;Acc:HGNC:8543]	ENSG00000171631	P2RY6	pyrimidinergic receptor P2Y, G-protein coupled, 6 [Source:HGNC Symbol;Acc:HGNC:8543]
ENSMLUG00000025995	2.48431	0.015342	Uncharacterized protein [Source:UniProtKB/TrEMBL;Acc:G1Q9T9]	ENSG00000157326	DHRS4	dehydrogenase/reductase (SDR family) member 4 [Source:HGNC Symbol;Acc:HGNC:16985]
ENSMLUG00000026105	-3.15244	0.00861914	alpha-1,4-N-acetylglucosaminyltransferase [Source:HGNC Symbol;Acc:HGNC:17968]	ENSG00000118017	A4GNT	alpha-1,4-N-acetylglucosaminyltransferase [Source:HGNC Symbol;Acc:HGNC:17968]
ENSMLUG00000026199	2.84457	0.0059546	pecanex homolog 4 (Drosophila) [Source:HGNC Symbol;Acc:HGNC:20349]	ENSG00000126773	PCNXL4	pecanex-like 4 (Drosophila) [Source:HGNC Symbol;Acc:HGNC:20349]
ENSMLUG00000026205	-2.24942	0.0256835	N/A	N/A	N/A	N/A
ENSMLUG00000026216	2.54911	0.0127213	macrophage expressed 1 [Source:HGNC Symbol;Acc:HGNC:29619]	ENSG00000197629	MPEG1	macrophage expressed 1 [Source:HGNC Symbol;Acc:HGNC:29619]
ENSMLUG00000026247	7.42982	0.00829575	family with sequence similarity 166 member B [Source:HGNC Symbol;Acc:HGNC:34242]	ENSG00000215187	FAM166B	family with sequence similarity 166 member B [Source:HGNC Symbol;Acc:HGNC:34242]
ENSMLUG00000026307	-2.8111	0.00585538	immediate early response 5-like [Source:HGNC Symbol;Acc:HGNC:23679]	ENSG00000188483	IER5L	immediate early response 5-like [Source:HGNC Symbol;Acc:HGNC:23679]
ENSMLUG00000026363	-2.21511	0.0361957	Uncharacterized protein [Source:UniProtKB/TrEMBL;Acc:G1QEE8]	N/A	N/A	N/A
ENSMLUG00000026379	2.84609	0.00517107	Uncharacterized protein [Source:UniProtKB/TrEMBL;Acc:G1PZC5]	ENSG00000257017	HP	haptoglobin [Source:HGNC Symbol;Acc:HGNC:5141]
ENSMLUG00000026380	-4.36067	0.0303219	Uncharacterized protein [Source:UniProtKB/TrEMBL;Acc:G1Q5U2]	ENSG00000018610	CXORF56	chromosome X open reading frame 56 [Source:HGNC Symbol;Acc:HGNC:26239]
ENSMLUG00000026413	4.39188	0.0164159	Uncharacterized protein [Source:UniProtKB/TrEMBL;Acc:G1Q0U7]	N/A	N/A	N/A
ENSMLUG00000026476	-6.82315	0.0383467	Uncharacterized protein [Source:UniProtKB/TrEMBL;Acc:G1Q7Q1]	ENSG00000175634	RPS6KB2	ribosomal protein S6 kinase, 70kDa, polypeptide 2 [Source:HGNC Symbol;Acc:HGNC:10437]
ENSMLUG00000026520	-8.36223	0.000633014	N/A	N/A	N/A	N/A
ENSMLUG00000026571	-3.30471	0.0010979	iroquois homeobox 5 [Source:HGNC Symbol;Acc:HGNC:14361]	ENSG00000176842	IRX5	iroquois homeobox 5 [Source:HGNC Symbol;Acc:HGNC:14361]
ENSMLUG00000026580	7.60574	0.00654747	Uncharacterized protein [Source:UniProtKB/TrEMBL;Acc:G1Q7G7]	ENSG00000108094	CUL2	cullin 2 [Source:HGNC Symbol;Acc:HGNC:2552]
ENSMLUG00000026607	-7.20717	0.0171487	U6atac minor spliceosomal RNA [Source:RFAM;Acc:RF00619]	N/A	N/A	N/A
ENSMLUG00000026751	-2.57286	0.0127689	chromosome 2 open reading frame 69 [Source:HGNC Symbol;Acc:HGNC:26799]	ENSG00000178074	C2ORF69	chromosome 2 open reading frame 69 [Source:HGNC Symbol;Acc:HGNC:26799]
ENSMLUG00000026847	2.28496	0.0266331	ALG3, alpha-1,3- mannosyltransferase [Source:HGNC Symbol;Acc:HGNC:23056]	ENSG00000214160	ALG3	ALG3, alpha-1,3- mannosyltransferase [Source:HGNC Symbol;Acc:HGNC:23056]
ENSMLUG00000026850	2.92206	0.0382565	Uncharacterized protein [Source:UniProtKB/TrEMBL;Acc:G1Q6W7]	ENSG00000211772	TRBC2	T cell receptor beta constant 2 [Source:HGNC Symbol;Acc:HGNC:12157]
ENSMLUG00000026898	6.81761	0.0383467	Uncharacterized protein [Source:UniProtKB/TrEMBL;Acc:G1QGD6]	ENSG00000089012	SIRPG	signal-regulatory protein gamma [Source:HGNC Symbol;Acc:HGNC:15757]
ENSMLUG00000026933	-2.04932	0.0447739	v-myc avian myelocytomatosis viral oncogene homolog [Source:HGNC Symbol;Acc:HGNC:7553]	ENSG00000136997	MYC	v-myc avian myelocytomatosis viral oncogene homolog [Source:HGNC Symbol;Acc:HGNC:7553]
ENSMLUG00000026946	-7.20717	0.0171487	Uncharacterized protein [Source:UniProtKB/TrEMBL;Acc:G1PY62]	N/A	N/A	N/A
ENSMLUG00000027018	3.62006	0.0242239	Uncharacterized protein [Source:UniProtKB/TrEMBL;Acc:G1QG44]	ENSG00000214274	ANG	angiogenin, ribonuclease, RNase A family, 5 [Source:HGNC Symbol;Acc:HGNC:483]
ENSMLUG00000027045	3.03672	0.0236092	Uncharacterized protein [Source:UniProtKB/TrEMBL;Acc:G1Q3I6]	ENSG00000248385	TARM1	T cell-interacting, activating receptor on myeloid cells 1 [Source:HGNC Symbol;Acc:HGNC:37250]
ENSMLUG00000027163	2.93727	0.0236092	N/A	N/A	N/A	N/A
ENSMLUG00000027366	-2.94938	0.00361042	purinergic receptor P2Y1 [Source:HGNC Symbol;Acc:HGNC:8539]	ENSG00000169860	P2RY1	purinergic receptor P2Y, G-protein coupled, 1 [Source:HGNC Symbol;Acc:HGNC:8539]
ENSMLUG00000027377	-2.1329	0.0382565	N/A	N/A	N/A	N/A
ENSMLUG00000027393	4.16179	0.0257526	kelch like family member 13 [Source:HGNC Symbol;Acc:HGNC:22931]	ENSG00000003096	KLHL13	kelch like family member 13 [Source:HGNC Symbol;Acc:HGNC:22931]
ENSMLUG00000027394	-2.49688	0.0266442	Uncharacterized protein [Source:UniProtKB/TrEMBL;Acc:G1PCV8]	ENSG00000204525	HLA-C	major histocompatibility complex, class I, C [Source:HGNC Symbol;Acc:HGNC:4933]
ENSMLUG00000027470	3.99258	8.34475e-05	Uncharacterized protein [Source:UniProtKB/TrEMBL;Acc:G1QES2]	ENSG00000143556	S100A7	S100 calcium binding protein A7 [Source:HGNC Symbol;Acc:HGNC:10497]
ENSMLUG00000027482	8.15088	0.00115783	N/A	ENSG00000132792	CTNNBL1	catenin beta like 1 [Source:HGNC Symbol;Acc:HGNC:15879]
ENSMLUG00000027613	6.81761	0.0383467	Small nucleolar RNA SNORD93 [Source:RFAM;Acc:RF00606]	ENSG00000221740	SNORD93	small nucleolar RNA, C/D box 93 [Source:HGNC Symbol;Acc:HGNC:32755]
ENSMLUG00000027652	-2.22799	0.0272461	syndecan 4 [Source:HGNC Symbol;Acc:HGNC:10661]	ENSG00000124145	SDC4	syndecan 4 [Source:HGNC Symbol;Acc:HGNC:10661]
ENSMLUG00000027669	2.078	0.0499054	Uncharacterized protein [Source:UniProtKB/TrEMBL;Acc:G1PY43]	ENSG00000077063	CTTNBP2	cortactin binding protein 2 [Source:HGNC Symbol;Acc:HGNC:15679]
ENSMLUG00000027688	-3.25181	0.00695719	Uncharacterized protein [Source:UniProtKB/TrEMBL;Acc:G1QE31]	ENSG00000147697	GSDMC	gasdermin C [Source:HGNC Symbol;Acc:HGNC:7151]
ENSMLUG00000027737	2.18904	0.0311879	Uncharacterized protein [Source:UniProtKB/TrEMBL;Acc:G1QAS3]	ENSG00000145476	CYP4V2	cytochrome P450 family 4 subfamily V member 2 [Source:HGNC Symbol;Acc:HGNC:23198]
ENSMLUG00000027815	2.281	0.0447739	Sulfotransferase [Source:UniProtKB/TrEMBL;Acc:G1Q5F6]	N/A	N/A	N/A
ENSMLUG00000027852	4.20275	2.66523e-05	Uncharacterized protein [Source:UniProtKB/TrEMBL;Acc:G1Q9K9]	ENSG00000143556	S100A7	S100 calcium binding protein A7 [Source:HGNC Symbol;Acc:HGNC:10497]
ENSMLUG00000027855	-4.1524	0.00484085	gap junction protein alpha 4 [Source:HGNC Symbol;Acc:HGNC:4278]	ENSG00000187513	GJA4	gap junction protein alpha 4 [Source:HGNC Symbol;Acc:HGNC:4278]
ENSMLUG00000027859c	5.6106	3.81604e-06	Uncharacterized protein [Source:UniProtKB/TrEMBL;Acc:G1Q4H1]	N/A	N/A	N/A
ENSMLUG00000027881	-2.21798	0.0425884	Uncharacterized protein [Source:UniProtKB/TrEMBL;Acc:G1QAY0]	ENSG00000135686	KLHL36	kelch like family member 36 [Source:HGNC Symbol;Acc:HGNC:17844]
ENSMLUG00000027918	2.43067	0.037529	reactive intermediate imine deaminase A homolog [Source:HGNC Symbol;Acc:HGNC:16897]	ENSG00000132541	HRSP12	heat-responsive protein 12 [Source:HGNC Symbol;Acc:HGNC:16897]
ENSMLUG00000027937	-2.79535	0.00642788	ras related dexamethasone induced 1 [Source:HGNC Symbol;Acc:HGNC:15828]	ENSG00000108551	RASD1	RAS, dexamethasone-induced 1 [Source:HGNC Symbol;Acc:HGNC:15828]
ENSMLUG00000028001	-5.24437	0.00263693	Uncharacterized protein [Source:UniProtKB/TrEMBL;Acc:G1PZP6]	N/A	N/A	N/A
ENSMLUG00000028034	7.60574	0.00654747	Ribonuclease A B1; Uncharacterized protein [Source:UniProtKB/TrEMBL;Acc:L7N1R3]	ENSG00000258818	RNASE4	ribonuclease, RNase A family, 4 [Source:HGNC Symbol;Acc:HGNC:10047]
ENSMLUG00000028052	-3.65633	0.0179413	Uncharacterized protein [Source:UniProtKB/TrEMBL;Acc:L7N1K7]	ENSG00000234745	HLA-B	major histocompatibility complex, class I, B [Source:HGNC Symbol;Acc:HGNC:4932]
ENSMLUG00000028055	2.09039	0.047551	Uncharacterized protein [Source:UniProtKB/TrEMBL;Acc:G1Q372]	N/A	N/A	N/A
ENSMLUG00000028059	2.43768	0.0346714	leucine rich repeat containing 15 [Source:HGNC Symbol;Acc:HGNC:20818]	ENSG00000172061	LRRC15	leucine rich repeat containing 15 [Source:HGNC Symbol;Acc:HGNC:20818]
ENSMLUG00000028060	-4.2871	0.0355925	Uncharacterized protein [Source:UniProtKB/TrEMBL;Acc:G1Q3F8]	N/A	N/A	N/A
ENSMLUG00000028093	-2.80744	0.0299021	Uncharacterized protein [Source:UniProtKB/TrEMBL;Acc:G1QGG4]	ENSG00000102145	GATA1	GATA binding protein 1 (globin transcription factor 1) [Source:HGNC Symbol;Acc:HGNC:4170]
ENSMLUG00000028124	6.90992	0.0311879	Mediator of RNA polymerase II transcription subunit 6 [Source:UniProtKB/TrEMBL;Acc:G1Q9S7]	ENSG00000133997	MED6	mediator complex subunit 6 [Source:HGNC Symbol;Acc:HGNC:19970]
ENSMLUG00000028155	4.35994	1.43848e-05	Uncharacterized protein [Source:UniProtKB/TrEMBL;Acc:L7N0X8]	ENSG00000143556	S100A7	S100 calcium binding protein A7 [Source:HGNC Symbol;Acc:HGNC:10497]
ENSMLUG00000028282	-2.35881	0.020328	inhibitor of DNA binding 1, HLH protein [Source:HGNC Symbol;Acc:HGNC:5360]	ENSG00000125968	ID1	inhibitor of DNA binding 1, dominant negative helix-loop-helix protein [Source:HGNC Symbol;Acc:HGNC:5360]
ENSMLUG00000028330	2.40805	0.020087	dynactin subunit 6 [Source:HGNC Symbol;Acc:HGNC:16964]	ENSG00000104671	DCTN6	dynactin subunit 6 [Source:HGNC Symbol;Acc:HGNC:16964]
ENSMLUG00000028489	3.09858	0.00667456	N/A	N/A	N/A	N/A
ENSMLUG00000028511	4.25714	2.10411e-05	Uncharacterized protein [Source:UniProtKB/TrEMBL;Acc:G1Q8G8]	ENSG00000184330	S100A7A	S100 calcium binding protein A7A [Source:HGNC Symbol;Acc:HGNC:21657]
ENSMLUG00000028533	2.73163	0.0296796	Uncharacterized protein [Source:UniProtKB/TrEMBL;Acc:G1Q6T7]	ENSG00000137757	CASP5	caspase 5 [Source:HGNC Symbol;Acc:HGNC:1506]
ENSMLUG00000028560	4.9921	0.00333733	kallikrein related peptidase 13 [Source:HGNC Symbol;Acc:HGNC:6361]	ENSG00000167759	KLK13	kallikrein related peptidase 13 [Source:HGNC Symbol;Acc:HGNC:6361]
ENSMLUG00000028613	-2.85226	0.0144922	Uncharacterized protein [Source:UniProtKB/TrEMBL;Acc:G1Q4I7]	N/A	N/A	N/A
ENSMLUG00000028624	4.58136	0.000266641	Uncharacterized protein [Source:UniProtKB/TrEMBL;Acc:G1Q2L8]	ENSG00000117228	GBP1	guanylate binding protein 1, interferon-inducible [Source:HGNC Symbol;Acc:HGNC:4182]
ENSMLUG00000028670	8.57409	0.000303864	Uncharacterized protein [Source:UniProtKB/TrEMBL;Acc:G1Q2J2]	ENSG00000111801	BTN3A3	butyrophilin subfamily 3 member A3 [Source:HGNC Symbol;Acc:HGNC:1140]
ENSMLUG00000028677	-3.76889	0.0275847	Uncharacterized protein [Source:UniProtKB/TrEMBL;Acc:G1Q688]	ENSG00000100836	PABPN1	poly(A) binding protein, nuclear 1 [Source:HGNC Symbol;Acc:HGNC:8565]
ENSMLUG00000028691	2.16184	0.0438692	Uncharacterized protein [Source:UniProtKB/TrEMBL;Acc:G1Q314]	ENSG00000134321	RSAD2	radical S-adenosyl methionine domain containing 2 [Source:HGNC Symbol;Acc:HGNC:30908]
ENSMLUG00000028750	2.487	0.0151126	TM2 domain containing 1 [Source:HGNC Symbol;Acc:HGNC:24142]	ENSG00000162604	TM2D1	TM2 domain containing 1 [Source:HGNC Symbol;Acc:HGNC:24142]
ENSMLUG00000028784	-2.12538	0.0373205	distal-less homeobox 5 [Source:HGNC Symbol;Acc:HGNC:2918]	ENSG00000105880	DLX5	distal-less homeobox 5 [Source:HGNC Symbol;Acc:HGNC:2918]
ENSMLUG00000028804	-3.67973	0.00154725	Claudin [Source:UniProtKB/TrEMBL;Acc:G1PYX3]	ENSG00000234469	CLDN34	claudin 34 [Source:HGNC Symbol;Acc:HGNC:51259]
ENSMLUG00000028831	-3.28994	0.00215473	Uncharacterized protein [Source:UniProtKB/TrEMBL;Acc:G1QFY8]	N/A	N/A	N/A
ENSMLUG00000028866	2.23303	0.0352861	Uncharacterized protein [Source:UniProtKB/TrEMBL;Acc:G1QFX0]	N/A	N/A	N/A
ENSMLUG00000028893	2.69305	0.0130043	complement factor properdin [Source:HGNC Symbol;Acc:HGNC:8864]	ENSG00000126759	CFP	complement factor properdin [Source:HGNC Symbol;Acc:HGNC:8864]
ENSMLUG00000028895	3.13715	0.0236092	N/A	N/A	N/A	N/A
ENSMLUG00000028917	4.069	0.00748117	Uncharacterized protein [Source:UniProtKB/TrEMBL;Acc:G1QBB9]	N/A	N/A	N/A
ENSMLUG00000028990	2.77024	0.030264	ELOVL fatty acid elongase 3 [Source:HGNC Symbol;Acc:HGNC:18047]	ENSG00000119915	ELOVL3	ELOVL fatty acid elongase 3 [Source:HGNC Symbol;Acc:HGNC:18047]
ENSMLUG00000029025	2.95995	0.0218369	N/A	N/A	N/A	N/A
ENSMLUG00000029040	2.8558	0.0100558	autophagy related 4C cysteine peptidase [Source:HGNC Symbol;Acc:HGNC:16040]	ENSG00000125703	ATG4C	autophagy related 4C, cysteine peptidase [Source:HGNC Symbol;Acc:HGNC:16040]
ENSMLUG00000029054	-2.36821	0.0355536	Uncharacterized protein [Source:UniProtKB/TrEMBL;Acc:G1QB57]	ENSG00000137077	CCL21	chemokine (C-C motif) ligand 21 [Source:HGNC Symbol;Acc:HGNC:10620]
ENSMLUG00000029107	-7.36661	0.0118533	ubiquitin conjugating enzyme E2 Q family like 1 [Source:HGNC Symbol;Acc:HGNC:37269]	ENSG00000215218	UBE2QL1	ubiquitin conjugating enzyme E2Q family-like 1 [Source:HGNC Symbol;Acc:HGNC:37269]
ENSMLUG00000029213	2.44577	0.0188951	interleukin 18 binding protein [Source:HGNC Symbol;Acc:HGNC:5987]	ENSG00000137496	IL18BP	interleukin 18 binding protein [Source:HGNC Symbol;Acc:HGNC:5987]
ENSMLUG00000029326	3.67709	0.000266641	Uncharacterized protein [Source:UniProtKB/TrEMBL;Acc:G1PZF4]	N/A	N/A	N/A
ENSMLUG00000029360	-2.43725	0.040026	bestrophin 2 [Source:HGNC Symbol;Acc:HGNC:17107]	ENSG00000039987	BEST2	bestrophin 2 [Source:HGNC Symbol;Acc:HGNC:17107]
ENSMLUG00000029422	-2.4783	0.0142155	N/A	ENSG00000179588	ZFPM1	zinc finger protein, FOG family member 1 [Source:HGNC Symbol;Acc:HGNC:19762]
ENSMLUG00000029429	2.67905	0.0188543	Uncharacterized protein [Source:UniProtKB/TrEMBL;Acc:G1Q0X5]	ENSG00000122692	SMU1	smu-1 suppressor of mec-8 and unc-52 homolog (C. elegans) [Source:HGNC Symbol;Acc:HGNC:18247]
ENSMLUG00000029475	2.08697	0.0487873	centrin 3 [Source:HGNC Symbol;Acc:HGNC:1868]	ENSG00000153140	CETN3	centrin 3 [Source:HGNC Symbol;Acc:HGNC:1868]
ENSMLUG00000029508	-6.70874	0.047551	Uncharacterized protein [Source:UniProtKB/TrEMBL;Acc:G1P776]	ENSG00000157873	TNFRSF14	tumor necrosis factor receptor superfamily member 14 [Source:HGNC Symbol;Acc:HGNC:11912]
ENSMLUG00000029534	-2.94428	0.0478966	chromosome 15 open reading frame 61 [Source:HGNC Symbol;Acc:HGNC:34453]	ENSG00000189227	C15ORF61	chromosome 15 open reading frame 61 [Source:HGNC Symbol;Acc:HGNC:34453]
ENSMLUG00000029538	-4.7054	0.000344451	Uncharacterized protein [Source:UniProtKB/TrEMBL;Acc:G1Q1N5]	ENSG00000147697	GSDMC	gasdermin C [Source:HGNC Symbol;Acc:HGNC:7151]
ENSMLUG00000029560	-6.70874	0.047551	ADP ribosylation factor like GTPase 11 [Source:HGNC Symbol;Acc:HGNC:24046]	ENSG00000152213	ARL11	ADP ribosylation factor like GTPase 11 [Source:HGNC Symbol;Acc:HGNC:24046]
ENSMLUG00000029632	7.15595	0.0171487	N/A	ENSG00000199135	MIR101-1	microRNA 101-1 [Source:HGNC Symbol;Acc:HGNC:31488]
ENSMLUG00000029691	-6.70874	0.047551	Uncharacterized protein [Source:UniProtKB/TrEMBL;Acc:G1QCD8]	N/A	N/A	N/A
ENSMLUG00000029709	2.56064	0.0210713	solute carrier family 25 member 38 [Source:HGNC Symbol;Acc:HGNC:26054]	ENSG00000144659	SLC25A38	solute carrier family 25 member 38 [Source:HGNC Symbol;Acc:HGNC:26054]
ENSMLUG00000029719	3.92141	0.0102732	N/A	N/A	N/A	N/A
ENSMLUG00000029767	-7.0279	0.025608	Uncharacterized protein [Source:UniProtKB/TrEMBL;Acc:G1QAY8]	N/A	N/A	N/A
ENSMLUG00000029774	7.07851	0.020795	5S ribosomal RNA [Source:RFAM;Acc:RF00001]	N/A	N/A	N/A
ENSMLUG00000029841	-4.2871	0.0355925	N/A	N/A	N/A	N/A
ENSMLUG00000029919	-7.0279	0.025608	Uncharacterized protein [Source:UniProtKB/TrEMBL;Acc:G1QBL5]	ENSG00000183423	LRIT3	leucine-rich repeat, immunoglobulin-like and transmembrane domains 3 [Source:HGNC Symbol;Acc:HGNC:24783]
ENSMLUG00000029923	-4.25242	0.00828867	RAB39A, member RAS oncogene family [Source:HGNC Symbol;Acc:HGNC:16521]	ENSG00000179331	RAB39A	RAB39A, member RAS oncogene family [Source:HGNC Symbol;Acc:HGNC:16521]
ENSMLUG00000029926	3.19269	0.00692261	base methyltransferase of 25S rRNA 2 homolog [Source:HGNC Symbol;Acc:HGNC:26475]	ENSG00000164603	C7ORF60	chromosome 7 open reading frame 60 [Source:HGNC Symbol;Acc:HGNC:26475]
ENSMLUG00000029957	-3.0673	0.00470711	Uncharacterized protein [Source:UniProtKB/TrEMBL;Acc:G1Q9Q4]	N/A	N/A	N/A
ENSMLUG00000029977	7.29938	0.0118533	N/A	N/A	N/A	N/A
ENSMLUG00000030000	-3.16333	0.00730529	zinc finger and BTB domain containing 7C [Source:HGNC Symbol;Acc:HGNC:31700]	ENSG00000184828	ZBTB7C	zinc finger and BTB domain containing 7C [Source:HGNC Symbol;Acc:HGNC:31700]
ENSMLUG00000030024	-3.98045	0.000278327	Uncharacterized protein [Source:UniProtKB/TrEMBL;Acc:G1PZJ3]	ENSG00000100342	APOL1	apolipoprotein L1 [Source:HGNC Symbol;Acc:HGNC:618]
ENSMLUG00000030033	2.98622	0.0273712	Sulfotransferase [Source:UniProtKB/TrEMBL;Acc:G1Q365]	N/A	N/A	N/A
ENSMLUG00000030127	2.70603	0.020328	Uncharacterized protein [Source:UniProtKB/TrEMBL;Acc:G1QEX7]	ENSG00000144214	LYG1	lysozyme G-like 1 [Source:HGNC Symbol;Acc:HGNC:27014]
ENSMLUG00000030149	3.24148	0.0280291	ADP ribosylation factor like GTPase 5C [Source:HGNC Symbol;Acc:HGNC:31111]	ENSG00000141748	ARL5C	ADP ribosylation factor like GTPase 5C [Source:HGNC Symbol;Acc:HGNC:31111]
ENSMLUG00000030211	-3.83951	0.000455283	Uncharacterized protein [Source:UniProtKB/TrEMBL;Acc:G1Q325]	ENSG00000128335	APOL2	apolipoprotein L2 [Source:HGNC Symbol;Acc:HGNC:619]
ENSMLUG00000030259	4.37259	1.43848e-05	Uncharacterized protein [Source:UniProtKB/TrEMBL;Acc:G1P0E3]	ENSG00000184330	S100A7A	S100 calcium binding protein A7A [Source:HGNC Symbol;Acc:HGNC:21657]
ENSMLUG00000030420	2.22585	0.0382565	alkB homolog 6 [Source:HGNC Symbol;Acc:HGNC:28243]	ENSG00000239382	ALKBH6	alkB homolog 6 [Source:HGNC Symbol;Acc:HGNC:28243]
ENSMLUG00000030433	-2.17522	0.0355925	solute carrier family 6 member 20 [Source:HGNC Symbol;Acc:HGNC:30927]	ENSG00000163817	SLC6A20	solute carrier family 6 (proline IMINO transporter), member 20 [Source:HGNC Symbol;Acc:HGNC:30927]
ENSMLUG00000030451	2.79406	0.042938	Integrin beta [Source:UniProtKB/TrEMBL;Acc:G1Q3E4]	ENSG00000259207	ITGB3	integrin subunit beta 3 [Source:HGNC Symbol;Acc:HGNC:6156]
ENSMLUG00000030563	-7.12032	0.020795	Uncharacterized protein [Source:UniProtKB/TrEMBL;Acc:G1Q1H6]	N/A	N/A	N/A
ENSMLUG00000030697	2.29353	0.0280291	queuine tRNA-ribosyltransferase catalytic subunit 1 [Source:HGNC Symbol;Acc:HGNC:23797]	ENSG00000213339	QTRT1	queuine tRNA-ribosyltransferase 1 [Source:HGNC Symbol;Acc:HGNC:23797]
ENSMLUG00000030740	3.19859	0.0311879	Phospholipase A(2) [Source:UniProtKB/TrEMBL;Acc:G1Q0Q3]	ENSG00000188257	PLA2G2A	phospholipase A2 group IIA [Source:HGNC Symbol;Acc:HGNC:9031]
ENSMLUG00000030751	2.72539	0.0171487	Uncharacterized protein [Source:UniProtKB/TrEMBL;Acc:G1QAV5]	N/A	N/A	N/A
ENSMLUG00000030770	3.08825	0.00221274	Uncharacterized protein [Source:UniProtKB/TrEMBL;Acc:G1PXT5]	ENSG00000184330	S100A7A	S100 calcium binding protein A7A [Source:HGNC Symbol;Acc:HGNC:21657]

## Sheet: Database S10
Database S8. Myotis lucifugus Gene Ontology Enrichment Analysis (g:GOSt) using EdgeR-determined differentially expressed genes (padj <0.05, fold-change >2) from Pd-infected hibernating bats (Mylu-Pos) relative to Pd-infected post-emergence bats (Mylu-Pos-PE).
Term ID	p-Value (g:SCS Threshold)	Type	Name
GO:0048514	0.0017	BP	blood vessel morphogenesis
GO:0001568	0.00326	BP	blood vessel development
GO:0001944	0.00408	BP	vasculature development
GO:0072359	0.0167	BP	circulatory system development
GO:0072358	0.0167	BP	cardiovascular system development
GO:0048646	0.0245	BP	anatomical structure formation involved in morphogenesis
GO:0001525	0.0368	BP	angiogenesis
GO:0003824	0.00043	MF	catalytic activity
GO:0043167	0.00185	MF	ion binding

## Sheet: Database S11
Database S12. Pseudogymnoascus destructans differential expression analysis from Pd-infected hibernating Myotis lucifugus relative to Pd-infected post-emergence Myotis lucifugus (padj <0.05, fold-change >2).
aFold change in gene expression of the Pd-infected hibernating samples compared to Pd-infected post-emergence samples. Positive values indicate higher expression in the Pd-infected post-emergence samples.
bAdjusted probability of differential expression after Benjamini-Hochberg FDR correction.
cResult also significant with EdgeR --dispersion=0.2.
dResult also significant using Cuffdiff 'blind' dispersion method.
Id	EdgeR log2FoldChangea	EdgeR padjb	SignalP Prediction	Swissprot Hit	Swissprot E-Value	SwissProt Description	A fumigatus Hit	A fumigatus e-value	A fumigatus Description	A nidulans Hit	A nidulans e-value	A nidulans Description	C neoformans Hit	C neoformans e-value	C neoformans Description	C albicans Hit	C albicans e-value	C albicans Description
GMDG_00026c	8.82762	0.000599415	YES
GMDG_00120c	-4.58895	0.000139941		YHE8_SCHPO	6e-31	YHE8_SCHPO UPF0643 protein PB2B2.08	CADAFUAP00006999	8.55528e-40	Putative uncharacterized protein	CADANIAP00001362	4.0867e-39	conserved hypothetical protein	AAW40626	3.96996e-19	conserved hypothetical protein
GMDG_00646c	-5.38835	3.37165e-06	YES	LIP4_CANRU	1e-148	LIP4_CANRU Lipase 4	CADAFUAP00000884	0	Extracellular lipase, putative	CADANIAP00003775	8.44862e-69	extracellular lipase, putative (AFU_orthologue\x3b AFUA_3G13880)	AAW46059	2.49714e-67	conserved hypothetical protein
GMDG_01938c	-4.25761	1.03536e-05	YES				CADAFUAP00005480	1.11755e-05	Extracellular serine-threonine rich protein	CADANIAP00004477	4.49577e-07	GPI anchored serine-rich protein (AFU_orthologue\x3b AFUA_1G05790)
GMDG_02980c	-6.37175	1.90153e-05		LGUL_SCHPO	2e-75	LGUL_SCHPO Lactoylglutathione lyase	CADAFUAP00002199	5.05132e-108	Lactoylglutathione lyase	CADANIAP00004497	3.03505e-107	glyoxalase (Eurofung)	AAW45577	7.62798e-35	lactoylglutathione lyase, putative	C1_00500C_B	3.75129e-62	Uncharacterized ORF; (orf19.6058) Putative monomeric glyoxalase I; oxidative stress-induced via Cap1; flow model and rat catheter biofilm repressed
GMDG_04193c	-6.68114	5.23977e-08	YES
GMDG_05166c	-6.11442	7.11822e-05											AAW44097	7.05764e-26	allergen, putative
GMDG_05328c	-7.66064	2.24251e-11	YES				CADAFUAP00001280	0	Putative uncharacterized protein	CADANIAP00000273	0	conserved hypothetical protein
GMDG_05447c	-6.70421	5.23977e-08		YIZG_SCHPO	1e-87	YIZG_SCHPO Uncharacterized transporter C1002.16c	CADAFUAP00000340	0	MFS nicotinic acid transporter Tna1, putative	CADANIAP00007844	0	MFS nicotinic acid transporter Tna1, putative (AFU_orthologue\x3b AFUA_3G03820)	AAW42786	7.94551e-109	transporter, putative	C5_03060C_B	6.73587e-83	Verified ORF; (orf19.4335) Putative nicotinic acid transporter; detected at germ tube plasma membrane by mass spectrometry; transcript induced upon phagocytosis by macrophage; rat catheter biofilm induced
GMDG_05817c	-4.40127	5.38142e-06	YES
GMDG_05847c	5.0237	9.17118e-05					CADAFUAP00006077	1.17693e-15	CipC-like antibiotic response protein, putative	CADANIAP00003955	4.19378e-09	hypothetical protein similar to CipC protein (Eurofung)	AAW42670	7.14958e-11	conserved hypothetical protein	C6_04420W_B	4.59943e-23	Uncharacterized ORF; (orf19.2125) Protein of unknown function; GlcNAc-induced protein; Spider biofilm induced; rat catheter biofilm repressed
GMDG_06508c	-5.25721	1.87849e-06		JEN1_YEAST	3e-96	JEN1_YEAST Carboxylic acid transporter protein homolog	CADAFUAP00000834	0	Sugar transporter family protein	CADANIAP00007490	1.49886e-145	sugar transporter family protein (AFU_orthologue\x3b AFUA_7G05550)	AAW45996	2.38649e-115	carboxylic acid transport protein, putative	C4_04030W_A	1.52186e-133	Verified ORF; (orf19.5307) Dicarboxylic acid transporter; regulated by glucose repression; induced by Rgt1; disruptants not obtained by UAU1 method; rat catheter and Spider biofilm induced
GMDG_06509c	-4.94286	3.65848e-05		NEG1_NEUCR	5e-28	NEG1_NEUCR Endo-1,6-beta-D-glucanase	CADAFUAP00003262	5.08206e-24	Beta-1,6-glucanase Neg1, putative
GMDG_06676c	-4.84999	3.37165e-06		CP2A9_MESAU	2e-18	CP2A9_MESAU Cytochrome P450 2A9	CADAFUAP00005416	3.68348e-17	Cytochrome P450 monooxygenase (Fum15), putative	CADANIAP00007973	1.0695e-14	cytochrome P450, putative (Eurofung)	AAW43969	6.9309e-13	Cytochrome P450, putative	C6_03600C_B	3.0061e-07	Uncharacterized ORF; (orf19.5728) Putative cytochrome P450; Spider biofilm induced
GMDG_07620c	-5.94876	0.000131875								CADANIAP00003996	4.00754e-11	conserved hypothetical protein
GMDG_08145c	-9.23893	1.90153e-05	YES	YI01_SCHPO	3e-77	YI01_SCHPO Putative amidase C869.01	CADAFUAP00005985	1.20809e-177	Amidase, putative	CADANIAP00001107	3.18059e-18	amidase family protein (AFU_orthologue\x3b AFUA_6G14410)	AAW42762	8.68517e-15	hypothetical protein	C5_04710W_A	5.33163e-15	Uncharacterized ORF; (orf19.3956) Ortholog(s) have glutaminyl-tRNA synthase (glutamine-hydrolyzing) activity and role in endoplasmic reticulum organization, glutaminyl-tRNAGln biosynthesis via transamidation
GMDG_08361c	-5.80101	0.000246256					CADAFUAP00004030	2.09023e-10	Putative uncharacterized protein	CADANIAP00000107	4.22842e-10	conserved hypothetical protein
GMDG_08645c	-5.15543	1.90153e-05		BAH_STRHY	1e-10	BAH_STRHY Acetyl-hydrolase	CADAFUAP00006649	3.54956e-09	Hydrolase, putative	CADANIAP00006338	1.38681e-67	conserved hypothetical protein	AAW45682	3.94958e-19	endoplasmic reticulum protein, putative
GMDG_01505c,d	-9.38807	1.03536e-05	YES	SED2_ASPFU	0	SED2_ASPFU Tripeptidyl-peptidase sed2	CADAFUAP00001409	0	Tripeptidyl-peptidase sed2	CADANIAP00000298	0	hypothetical tripeptidyl-peptidase (Eurofung)
GMDG_06864c,d	-10.4674	5.23977e-08	YES				CADAFUAP00001289	5.3233e-21	Cell wall serine-threonine-rich galactomannoprotein Mp1	CADANIAP00009188	9.62339e-11	hypothetical protein
GMDG_02176d	4.50503	0.0297365		YN25_SCHPO	0.0001	YN25_SCHPO Uncharacterized transcriptional regulatory protein C530.05	CADAFUAP00001911	1.26653e-62	Fungal specific transcription factor, putative	CADANIAP00005085	1.37632e-17	Putative Zn(II)2Cys6 transcription factor (Eurofung)	AAW45620	1.28244e-06	hypothetical protein	CR_00170W_A	2.741e-05	Uncharacterized ORF; (orf19.7518) Putative Zn(II)2Cys6 transcription factor
GMDG_04375d	-7.78367	0.00949961		ACOT9_MOUSE	7e-52	ACOT9_MOUSE Acyl-coenzyme A thioesterase 9, mitochondrial	CADAFUAP00007842	9.93804e-158	Acyl-CoA thioester hydrolase, putative	CADANIAP00006034	7.8307e-161	acyl-CoA thioester hydrolase, putative (AFU_orthologue\x3b AFUA_4G07060)	AAW42493	1.5836e-53	conserved hypothetical protein	C4_04160W_B	2.33264e-70	Uncharacterized ORF; (orf19.5293) Ortholog of C. dubliniensis CD36 : Cd36_43710, C. parapsilosis CDC317 : CPAR2_402940, Candida tenuis NRRL Y-1498 : CANTEDRAFT_114940 and Debaryomyces hansenii CBS767 : DEHA2C09196g
GMDG_06171d	-7.78367	0.00949961											AAW44097	2.03182e-11	allergen, putative
GMDG_08737d	7.90846	0.00489078		SUV92_CHICK	1e-11	SUV92_CHICK Histone-lysine N-methyltransferase SUV39H2	CADAFUAP00009104	4.5402e-05	Chromo domain protein Chp1p, putative	CADANIAP00003855	6.09041e-19	conserved hypothetical protein	AAW44070	1.57071e-27	retrotransposon nucleocapsid protein, putative	C1_00290W_A	6.49851e-05	Uncharacterized ORF; (orf19.6078) Predicted ORF in retrotransposon Tca8 with similarity to the Pol region of retrotransposons encoding reverse transcriptase, protease and integrase; downregulated in response to ciclopirox olamine; F-12/CO2 early biofilm i
GMDG_00008	7.36374	0.0278896		MOBA_COMTE	3e-72	MOBA_COMTE 3-hydroxybenzoate 4-monooxygenase	CADAFUAP00002320	3.95372e-120	Phenol 2-monooxygenase, putative	CADANIAP00002184	6.38866e-126	phenol 2-monooxygenase, putative (AFU_orthologue\x3b AFUA_6G11480)				CR_07820W_B	1.56357e-53	Uncharacterized ORF; (orf19.3711) Protein with monooxygenase domains; flow model biofilm induced
GMDG_00178	-3.21444	0.00725539		TOXA_COCCA	8e-21	TOXA_COCCA Putative HC-toxin efflux carrier TOXA	CADAFUAP00000414	1.30407e-96	MFS drug efflux pump, putative	CADANIAP00009824	4.35507e-137	conserved hypothetical protein	AAW42686	2.47391e-17	tetracycline efflux protein, putative	C5_01270W_A	2.81676e-37	Uncharacterized ORF; (orf19.1942) Putative multidrug resistance factor; induced in low iron; regulated by Sef1, Sfu1, and Hap43
GMDG_00189	-4.01891	0.0369759
GMDG_00244	-2.77641	0.0297365		BGLG_ASPOR	0	BGLG_ASPOR Probable beta-glucosidase G	CADAFUAP00009601	0	Probable beta-glucosidase L	CADANIAP00007042	0	beta-glucosidase (Eurofung)	AAW42237	0	beta-glucosidase, putative	CR_09420C_B	8.61494e-138	Uncharacterized ORF; (orf19.7339) Putative glucanase; induced during cell wall regeneration
GMDG_00407	3.94646	0.0184981
GMDG_00407	3.94646	0.0184981
GMDG_00633	-3.10027	0.0278896	YES	DFG5_CANAL	4e-11	DFG5_CANAL Mannan endo-1,6-alpha-mannosidase DFG5	CADAFUAP00003415	1.53117e-55	Glycosyl hydrolase, putative	CADANIAP00006495	2.50384e-40	putative endo mannanase, GH76 family (Eurofung)				C2_00520W_B	7.89823e-10	Verified ORF; (orf19.2075) N-linked mannoprotein of cell wall and membrane; possible signal transducer; role in hyphal growth and HWP1 induction in alkaline pH; GPI modification predicted; dfg5 dcw1 double mutant is inviable; caspofungin-induced, fungal-s
GMDG_00641	-3.96612	0.000416126	YES				CADAFUAP00009251	2.10841e-179	Alpha-L-rhamnosidase A, putative	CADANIAP00008889	6.76252e-75	alpha-rhamnosidase (Eurofung)
GMDG_00651	-3.1077	0.00548505		LIP1_GEOCN	1e-46	LIP1_GEOCN Lipase 1	CADAFUAP00005951	1.1055e-52	Carboxylesterase, putative	CADANIAP00000019	3.52849e-46	carboxylesterase, putative (AFU_orthologue\x3b AFUA_5G13710)	AAW46219	1.26505e-60	conserved hypothetical protein
GMDG_00734	-4.68318	0.021419	YES							CADANIAP00010257	1.34039e-13	conserved hypothetical protein
GMDG_00903	-2.93654	0.00523867	YES	Y6200_CANAL	2e-19	Y6200_CANAL Probable pathogenesis-related protein CaO19.6200	CADAFUAP00007515	2.14817e-36	SCP-like extracellular protein, putative	CADANIAP00001582	1.39525e-42	SCP-like extracellular protein, putative (AFU_orthologue\x3b AFUA_1G12350)	AAW43256	2.14338e-13	conserved hypothetical protein	C1_07040C_B	2.10432e-17	Uncharacterized ORF; (orf19.6200) Pry family pathogenesis-related protein; oral infection upregulated gene; mutant has reduced capacity to damage oral epithelial cells
GMDG_01311	4.75036	0.0130163		ORDA_ASPFN	4e-140	ORDA_ASPFN O-methylsterigmatocystin oxidoreductase	CADAFUAP00000873	3.74138e-137	Cytochrome P450 oxidoreductase OrdA-like, putative	CADANIAP00008238	7.31913e-176	cytochrome P450, putative (Eurofung)	AAW44138	1.93957e-09	C-22 sterol desaturase, putative	C4_07040W_B	3.2211e-13	Verified ORF; (orf19.3105) Putative cytochrome P450 protein; possibly an essential gene, disruptants not obtained by UAU1 method
GMDG_01710	7.52037	0.0140474
GMDG_01897	-2.77882	0.0109161		RPN4_CANAL	2e-17	RPN4_CANAL Transcriptional regulator RPN4	CADAFUAP00007079	2.02521e-67	C2H2 transcription factor (Rpn4), putative	CADANIAP00001960	1.21547e-62	Putative C2H2 finger domain transcription factor (Eurofung)				C1_04330W_A	9.04653e-19	Verified ORF; (orf19.1069) C2H2 transcription factor; putative regulator of proteasome genes; DNA recognition sequence (GAAGGCAAAA) enriched in regions upstream of proteasome genes; induced in core stress response; Hap43-induced; Spider biofilm induced
GMDG_01976	-2.78674	0.0421323		REI1_CHATD	2e-158	REI1_CHATD Cytoplasmic 60S subunit biogenesis factor REI1 homolog	CADAFUAP00003353	7.59045e-60	C2H2 finger domain protein, putative	CADANIAP00008529	4.88019e-94	C2H2 finger domain protein, putative (AFU_orthologue\x3b AFUA_2G04440)	AAW41763	2.48416e-36	cytoplasm protein, putative	CR_08410W_B	2.25579e-21	Uncharacterized ORF; (orf19.6407) Ortholog(s) have role in ribosomal large subunit biogenesis and cytoplasm, cytosolic large ribosomal subunit, preribosome, large subunit precursor localization
GMDG_02042	4.66318	0.0171362
GMDG_02051	-3.37397	0.000919019
GMDG_02124	-2.6941	0.0177936		RS14_NEUCR	1e-89	RS14_NEUCR 40S ribosomal protein S14	CADAFUAP00004913	3.75722e-77	40S ribosomal protein S11	CADANIAP00007065	8.9878e-74	40S ribosomal protein S14 (Broad)	AAW43934	5.96153e-64	structural constituent of ribosome, putative	C1_06450C_A	7.32287e-60	Uncharacterized ORF; (orf19.6265.1) Putative ribosomal protein; repressed upon phagocytosis by murine macrophage; transcript positively regulated by Tbf1; Spider biofilm repressed
GMDG_02197	-3.64663	0.0103298		TRK2_YEAST	8e-91	TRK2_YEAST Low-affinity potassium transport protein	CADAFUAP00002531	6.7865e-97	Potassium ion transporter (Trk1), putative	CADANIAP00001707	4.28849e-135	cation transporter, putative (Eurofung)	AAW42710	4.03527e-89	potassium transport protein, high-affinity, putative	CR_07960C_A	2.58034e-88	Verified ORF; (orf19.600) Potassium transporter; mediates K+ and Cl- influx; role in sensitivity to cationic antimicrobial peptides, not by direct uptake, possibly related to membrane permeability; contains 5' UTR intron; Spider biofilm induced
GMDG_02274	3.365	0.00790411		DGAT1_DICDI	1e-58	DGAT1_DICDI Diacylglycerol O-acyltransferase 1	CADAFUAP00004306	0	O-acyltransferase	CADANIAP00006851	8.98016e-166	diacylglycerol O-acyltransferase (DgaT), putative (AFU_orthologue\x3b AFUA_2G08380)	AAW43953	1.29163e-25	sterol O-acyltransferase, putative	C2_06940C_B	2.70662e-23	Verified ORF; (orf19.2248) Acyl CoA:sterol acyltransferase; uses cholesterol and oleoyl-CoA substrates; protoberberine derivative drug inhibits enzyme activity; ketoconazole-induced; Hap43-repressed; flow model biofilm induced; Spider biofilm induced
GMDG_02313	-2.5267	0.0381892		SIDA_ASPFU	7e-90	SIDA_ASPFU L-ornithine N(5)-monooxygenase {ECO:0000303|PubMed:15504822}	CADAFUAP00004182	1.27836e-87	L-ornithine N5-oxygenase SidA	CADANIAP00007223	3.82037e-85	ornithine monooxygenase (Eurofung)
GMDG_02332	7.47003	0.0173684		NYLB_FLASK	3e-06	NYLB_FLASK 6-aminohexanoate-dimer hydrolase
GMDG_02646	-2.44977	0.0451817		NLTP_RABIT	3e-148	NLTP_RABIT Non-specific lipid-transfer protein	CADAFUAP00008344	0	Sterol carrier protein, putative	CADANIAP00006105	0	sterol carrier protein, putative (AFU_orthologue\x3b AFUA_4G06380)	AAW40978	1.03022e-05	acetyl-Coenzyme A acyltransferase 2, putative	C2_00780W_B	9.37659e-05	Uncharacterized ORF; (orf19.2046) Putative peroxisomal 3-ketoacyl CoA thiolase; Hap43-repressed
GMDG_02768	-3.29301	0.00104471		QUTD_ASPOR	6e-65	QUTD_ASPOR Probable quinate permease	CADAFUAP00002404	0	MFS quinate transporter, putative	CADANIAP00009842	0	MFS quinate transporter, putative (AFU_orthologue\x3b AFUA_4G00990)	AAW44550	2.06083e-72	hexose transport-related protein, putative	C4_01070W_B	8.86398e-142	Uncharacterized ORF; (orf19.4682) Putative MFS family glucose transporter; 20 members in C. albicans; 12 probable membrane-spanning segments; induced at low (0.2%, compared to 2%) glucose in rich media; Spider biofilm induced
GMDG_02922	-4.27734	0.000160513		YOAA_BACSU	5e-05	YOAA_BACSU Uncharacterized N-acetyltransferase YoaA	CADAFUAP00000026	3.94717e-75	GNAT family acetyltransferase, putative	CADANIAP00003030	5.1745e-62	GNAT family acetyltransferase, putative (AFU_orthologue\x3b AFUA_3G03650)
GMDG_02929	-4.60169	0.00523867	YES
GMDG_03077	-3.48843	0.00104471	YES	TRXB_MYCTU	8e-09	TRXB_MYCTU Thioredoxin reductase	CADAFUAP00002719	3.39694e-129	Thioredoxin reductase, putative	CADANIAP00004268	7.45525e-122	thioredoxin reductase, putative (AFU_orthologue\x3b AFUA_5G03540)	AAW46125	4.03786e-24	conserved hypothetical protein
GMDG_03234	-2.64342	0.0279371		ALOX_CANBO	2e-155	ALOX_CANBO Alcohol oxidase	CADAFUAP00002410	7.11711e-44	Aryl-alcohol dehydrogenase, putative	CADANIAP00002111	6.76839e-131	hypothetical protein	AAW46800	6.91498e-29	conserved hypothetical protein
GMDG_03333	-4.40472	0.0381892
GMDG_03372	-3.50424	0.0458943		ANM1_SCHPO	4e-153	ANM1_SCHPO Protein arginine N-methyltransferase 1 {ECO:0000303|PubMed:17213188}	CADAFUAP00008576	0	Histone H4 arginine methyltransferase RmtA	CADANIAP00004424	0	hypothetical protein similar to RmtA (Eurofung)	AAW41880	4.26053e-152	protein arginine n-methyltransferase, putative	C1_01030W_B	1.28891e-140	Verified ORF; (orf19.3291) Major type I protein arginine methyltransferase (PRMT); involved in asymmetric dimethylation of arginine residues; involved in nuclear export of Npl3p; Spider biofilm repressed
GMDG_03413	-2.6562	0.0297365					CADAFUAP00009654	2.26504e-19	Putative uncharacterized protein	CADANIAP00002902	1.07864e-30	conserved hypothetical protein	AAW42630	4.36856e-06	conserved hypothetical protein
GMDG_03424	-4.30187	0.00104471		ECI1_YEAST	2e-37	ECI1_YEAST 3,2-trans-enoyl-CoA isomerase	CADAFUAP00000610	1.51727e-110	Peroxisomal D3,D2-enoyl-CoA isomerase	CADANIAP00007373	2.62114e-109	peroxisomal D3,D2-enoyl-CoA isomerase (AFU_orthologue\x3b AFUA_6G04040)	AAW45423	1.84905e-09	enoyl-CoA hydratase, putative	CR_08670C_A	1.38605e-51	Uncharacterized ORF; (orf19.6443) Protein with an enoyl-CoA hydratase related domain; Spider biofilm induced
GMDG_03454	-3.11197	0.0103298					CADAFUAP00002394	6.89912e-13	Antigenic cell wall galactomannoprotein, putative	CADANIAP00007591	1.19993e-15	antigenic cell wall galactomannoprotein, putative (AFU_orthologue\x3b AFUA_4G00870)
GMDG_03460	3.72475	0.0369759		ADE_ASPFU	7e-132	ADE_ASPFU Adenine deaminase {ECO:0000255|HAMAP-Rule:MF_03145}	CADAFUAP00004029	1.70342e-133	Adenine deaminase	CADANIAP00006939	1.80654e-117	hypothetical protein similar to adenine deaminase (Eurofung)				C2_06970W_A	1.91302e-113	Verified ORF; (orf19.2251) Adenine deaminase; purine salvage and nitrogen catabolism; colony morphology-related regulation by Ssn6; Hog1, CO2-induced; chlamydospore formation repressed in C. albicans and C. dubliniensis; rat catheter and F-12/CO2 biofilm
GMDG_03635	-2.57148	0.0483327					CADAFUAP00003195	4.85755e-16	Serine-threonine rich protein, putative	CADANIAP00005604	5.16887e-07	extracellular serine-rich protein (AFU_orthologue\x3b AFUA_6G00670)
GMDG_03965	-3.17395	0.0374304		YEME_SCHPO	0	YEME_SCHPO Uncharacterized permease C29B12.14c	CADAFUAP00007516	0	Uridine permease Fui1, putative	CADANIAP00002014	3.35011e-154	uracil transporter (Eurofung)	AAW45934	2.01982e-157	uracil permease, putative	C3_03610W_A	5.66237e-162	Uncharacterized ORF; (orf19.360) Putative uracil permease
GMDG_04181	7.12432	0.0482328		CCNL2_HUMAN	8e-26	CCNL2_HUMAN Cyclin-L2	CADAFUAP00006787	2.44091e-60	Cyclin, putative	CADANIAP00000852	4.34045e-61	cyclin, putative (AFU_orthologue\x3b AFUA_5G08160)	AAW43759	2.82072e-21	cyclin-dependent protein kinase regulator, putative
GMDG_04377	-2.44693	0.0341958		PMA1_YEAST	0	PMA1_YEAST Plasma membrane ATPase 1	CADAFUAP00005858	0	Plasma membrane H+-ATPase Pma1	CADANIAP00005546	0	plasma membrane proton P-type ATPase (Eurofung)	AAW44429	0	hydrogen-exporting ATPase, putative	C3_00720W_B	0	Verified ORF; (orf19.5383) Plasma membrane H(+)-ATPase; highly expressed, comprises 20-40% of total plasma membrane protein; levels increase at stationary phase transition; fluconazole induced; caspofungin repressed; upregulated in RHE model; Spider biofi
GMDG_04441	-3.27065	0.00310843	YES	S16C6_MOUSE	5e-36	S16C6_MOUSE Short-chain dehydrogenase/reductase family 16C member 6	CADAFUAP00000843	7.7264e-100	Short-chain dehydrogenase/reductase 2, putative	CADANIAP00007972	1.73948e-92	short-chain dehydrogenase/reductase 2, putative (AFU_orthologue\x3b AFUA_8G02600)	AAW45076	1.59051e-28	retinal short-chain dehydrogenase/reductase, putative	C7_02130W_A	1.17495e-36	Uncharacterized ORF; (orf19.6502) Short-chain dehydrogenase/reductase; upregulation correlates with clinical development of fluconazole resistance
GMDG_04442	-2.59593	0.0310941					CADAFUAP00005590	1.06141e-49	Putative uncharacterized protein	CADANIAP00010436	7.20695e-64	conserved hypothetical protein
GMDG_04989	-2.66374	0.0297365		SED2_ASPFU	0	SED2_ASPFU Tripeptidyl-peptidase sed2	CADAFUAP00001409	0	Tripeptidyl-peptidase sed2	CADANIAP00000298	0	hypothetical tripeptidyl-peptidase (Eurofung)
GMDG_05167	-7.37081	0.0319334
GMDG_05260	-2.62885	0.0369313		ACADL_RAT	4e-38	ACADL_RAT Long-chain specific acyl-CoA dehydrogenase, mitochondrial	CADAFUAP00000168	0	Acyl-CoA dehydrogenase, putative	CADANIAP00002890	0	Acyl-CoA dehydrogenase (Eurofung)	AAW41527	1.38629e-91	acyl-CoA dehydrogenase, long-chain specific precursor, putative	CR_08920W_B	1.19077e-10	Uncharacterized ORF; (orf19.7288) Protein with predicted oxidoreductase and dehydrogenase domains; Hap43-repressed; Spider biofilm induced
GMDG_05262	-2.66711	0.0413619
GMDG_05264	-2.69115	0.0205873		AT1A_ARTSF	3e-173	AT1A_ARTSF Sodium/potassium-transporting ATPase subunit alpha-A	CADAFUAP00002704	0	H /K ATPase alpha subunit, putative	CADANIAP00007921	0	P-type ATPase, putative (Eurofung)	AAW45105	6.96828e-81	calcium-transporting ATPase, putative	CR_01630C_B	3.44696e-173	Uncharacterized ORF; (orf19.2552) Protein similar to S. cerevisiae Pmr1p; amphotericin B induced; previously merged with orf19.2553; unmerged from orf19.2553 in a revision of Assembly 21
GMDG_05333	-2.72105	0.0341958	YES	BGLA_ASPTN	0	BGLA_ASPTN Probable beta-glucosidase A	CADAFUAP00008981	0	Probable beta-glucosidase A	CADANIAP00004577	0	beta-glucosidase (Eurofung)	AAW42237	0	beta-glucosidase, putative	CR_09420C_B	0	Uncharacterized ORF; (orf19.7339) Putative glucanase; induced during cell wall regeneration
GMDG_05375	-4.05225	9.17118e-05					CADAFUAP00001114	2.95268e-42	Putative uncharacterized protein	CADANIAP00009466	3.0807e-33	conserved hypothetical protein
GMDG_05452	-3.20197	0.00288647	YES	PEPS_ASPPH	0	PEPS_ASPPH Carboxypeptidase cpdS	CADAFUAP00001543	0	Serine carboxypeptidase (CpdS), putative	CADANIAP00009287	3.87946e-130	serine carboxypeptidase (Eurofung)	AAW42959	6.38109e-118	carboxypeptidase D, putative	C7_00940W_B	6.96629e-31	Uncharacterized ORF; (orf19.7020) Protein similar to S. cerevisiae Kex1p, which is a pheromone-processing peptidase; possible Kex2p substrate
GMDG_05500	-2.55594	0.0334859		ARGI_COCP7	3e-172	ARGI_COCP7 Arginase	CADAFUAP00005861	6.92795e-167	Arginase, putative	CADANIAP00010188	2.83208e-157	arginase (Eurofung)	AAW44454	1.36811e-91	arginase, putative	C5_04490C_B	1.58332e-78	Uncharacterized ORF; (orf19.3934) Arginase; arginine catabolism; transcript regulated by Nrg1, Mig1, Tup1; colony morphology-related regulation by Ssn6; alkaline induced; protein decreased in stationary phase; sumoylation target; flow model biofilm induce
GMDG_05636	7.70583	0.00794622		PLYA_NEOFI	7e-126	PLYA_NEOFI Probable pectate lyase A	CADAFUAP00003735	3.72212e-120	Probable pectate lyase A	CADANIAP00000764	5.88673e-105	pectate lyase (Eurofung)
GMDG_05750	7.24899	0.0319334		NLHH_MYCTU	5e-06	NLHH_MYCTU Carboxylesterase NlhH	CADAFUAP00005875	3.47688e-32	Lipase/esterase, putative	CADANIAP00009877	9.0043e-32	lipase/esterase, putative (AFU_orthologue\x3b AFUA_3G14960)
GMDG_05815	-3.83581	0.00725539	YES	PRTA_ASPNG	9e-33	PRTA_ASPNG Aspergillopepsin-2	CADAFUAP00000278	4.85971e-37	Aspergillopepsin, putative	CADANIAP00000618	2.91093e-36	aspergillopepsin, putative (AFU_orthologue\x3b AFUA_3G02970)
GMDG_05954	3.78373	0.0171095
GMDG_05961	3.63196	0.0458943		OGT_THEKO	9e-14	OGT_THEKO Methylated-DNA--protein-cysteine methyltransferase {ECO:0000255|HAMAP-Rule:MF_00772}	CADAFUAP00003350	4.78003e-29	Methylated-DNA-protein-cysteine methyltransferase	CADANIAP00005849	2.92665e-25	methylated-DNA-protein-cysteine methyltransferase (AFU_orthologue\x3b AFUA_2G02090)				C4_07010C_A	4.36912e-11	Uncharacterized ORF; (orf19.3108) Putative DNA repair methyltransferase; induced by nitric oxide independent of Yhb1; Spider biofilm induced
GMDG_05972	-2.55378	0.0316481		TREA_EMENI	0	TREA_EMENI Acid trehalase	CADAFUAP00000041	0	Alpha,alpha-trehalose glucohydrolase TreA/Ath1	CADANIAP00001124	0	acid trehalase TreA (Eurofung)				C1_06940C_A	1.42548e-91	Verified ORF; (orf19.6214) Cell wall acid trehalase; catalyzes hydrolysis of the disaccharide trehalose; similar to S. cerevisiae vacuolar acid trehalase (Ath1p); Hap43p-repressed gene
GMDG_06013	-2.8075	0.0100293		YKT8_SCHPO	7e-112	YKT8_SCHPO Uncharacterized MFS-type transporter PB1E7.08c	CADAFUAP00003852	1.46726e-175	Sugar transporter, putative	CADANIAP00005963	0	sugar transporter, putative (AFU_orthologue\x3b AFUA_2G03500)	AAW44101	7.00801e-43	membrane transporter, putative	CR_09700W_A	1.22238e-98	Uncharacterized ORF; (orf19.6592) Predicted membrane transporter, member of the aromatic acid:proton symporter (AAHS) family, major facilitator superfamily (MFS)
GMDG_06020	-2.74273	0.0482328
GMDG_06078	-3.96299	0.00209454		MS116_PHANO	2e-105	MS116_PHANO ATP-dependent RNA helicase MSS116, mitochondrial	CADAFUAP00007368	1.34857e-68	ATP-dependent RNA helicase mss116, mitochondrial	CADANIAP00003447	2.12316e-94	conserved hypothetical protein	AAW43867	6.93124e-96	conserved hypothetical protein	C5_04750C_B	1.12462e-54	Verified ORF; (orf19.3962) Functional homolog of S. cerevisiae Has1p, which is a nucleolar protein of the DEAD-box ATP-dependent RNA helicase family that is involved in biogenesis of the ribosome, particularly the small (40S) subunit; caspofungin-downregu
GMDG_06084	-2.36144	0.0482328	YES	RLA2_PODAS	2e-30	RLA2_PODAS 60S acidic ribosomal protein P2	CADAFUAP00004605	4.38768e-11	60S acidic ribosomal protein P2	CADANIAP00007022	5.40747e-14	60S acidic ribosomal protein P2/allergen Asp F 8 (AFU_orthologue\x3b AFUA_2G10100)	AAW44232	4.86779e-12	ribosomal protein P2, putative	C3_04680W_A	2.08538e-08	Verified ORF; (orf19.5928) Conserved acidic ribosomal protein; possibly involved in regulation of translation elongation; interacts with Rpp1A; 1 of 4 similar C. albicans proteins (Rpp1A, Rpp1B, Rpp2A, Rpp2B); macrophage/pseudohyphal-induced; Spider biofi
GMDG_06261	-4.50364	0.0319334		RRP15_SCHPO	4e-09	RRP15_SCHPO Ribosomal RNA-processing protein 15	CADAFUAP00002811	8.71253e-52	DUF1665 domain protein	CADANIAP00004303	1.69505e-52	DUF1665 domain protein (AFU_orthologue\x3b AFUA_5G03870)	AAW45015	2.64663e-09	hypothetical protein	C2_09380W_B	4.91501e-25	Uncharacterized ORF; (orf19.563) Putative nucleolar protein; constituent of pre-60S ribosomal particles; Hap43-induced; repressed by prostaglandins
GMDG_06427	4.36472	0.0421323		ALG1_SCHPO	1e-89	ALG1_SCHPO Chitobiosyldiphosphodolichol beta-mannosyltransferase	CADAFUAP00002057	2.07817e-145	Beta-1,4-mannosyltransferase (Alg1), putative	CADANIAP00003749	9.22378e-147	beta-1,4-mannosyltransferase (Alg1), putative (AFU_orthologue\x3b AFUA_6G14180)	AAW41187	7.2231e-73	beta-1,4-mannosyltransferase, putative	C4_06000W_B	9.44496e-84	Uncharacterized ORF; (orf19.4410) Protein similar to S. cerevisiae Alg1p, a mannosyltransferase involved in N-linked protein glycosylation; likely to be essential for growth, based on an insertional mutagenesis strategy
GMDG_06593	-3.65576	0.0297365		AIF1_SCHPO	1e-79	AIF1_SCHPO Apoptosis-inducing factor 1	CADAFUAP00001071	8.98754e-101	AIF-like mitochondrial oxidoreductase (Nfrl), putative	CADANIAP00009510	1.2366e-100	apoptosis-inducing factor (Eurofung)	AAW42351	7.52681e-60	conserved hypothetical protein	C1_01680C_B	8.11278e-06	Uncharacterized ORF; (orf19.3357) Ortholog(s) have mitochondrion localization
GMDG_06675	-3.40573	0.00104471		CP7B1_HUMAN	9e-16	CP7B1_HUMAN 25-hydroxycholesterol 7-alpha-hydroxylase	CADAFUAP00000539	2.71566e-92	Cytochrome P450 oxidoreductase, putative	CADANIAP00004560	5.87466e-84	cytochrome P450, putative (Eurofung)	AAW43969	1.46172e-06	Cytochrome P450, putative	CR_00210W_B	5.91409e-07	Uncharacterized ORF; (orf19.7513) N-Alkane inducible cytochrome P450
GMDG_06960	-2.91757	0.0297365					CADAFUAP00003041	8.25398e-05	Putative uncharacterized protein
GMDG_07037	-3.2912	0.0122433	YES	SOD5_CANAL	4e-20	SOD5_CANAL Cell surface Cu-only superoxide dismutase 5	CADAFUAP00006814	1.46972e-26	Cytosolic Cu/Zn superoxide dismutase, putative	CADANIAP00001498	1.58768e-21	cytosolic Cu/Zn superoxide dismutase, putative (AFU_orthologue\x3b AFUA_1G11640)				C2_00240C_B	3.91751e-19	Uncharacterized ORF; (orf19.2108) Copper-containing superoxide dismutase; gene family includes SOD1, SOD4, SOD5, and SOD6; gene may contain an intron; Hap43-repressed; flow model and rat catheter biofilm induced
GMDG_07064	-3.64043	0.00894609	YES	PGA7_CANAL	0.0001	PGA7_CANAL Predicted GPI-anchored protein 7				CADANIAP00003431	3.31801e-06	integral membrane protein, putative (AFU_orthologue\x3b AFUA_5G00620)
GMDG_07140	-3.184	0.0030274	YES	NOR1_CYLTO	2e-90	NOR1_CYLTO Cytochrome P450 55A2	CADAFUAP00001146	0	FAD dependent oxidoreductase, putative	CADANIAP00009785	2.75889e-40	FAD-binding oxidoreductase, putative (AFU_orthologue\x3b AFUA_3G03300)				C2_02980C_A	1.29547e-06	Uncharacterized ORF; (orf19.5805) Putative D-lactate dehydrogenase; white cell-specific trancript; colony morphology-related gene regulation by Ssn6; Hap43-repressed; rat catheter biofilm induced; Spider biofilm repressed
GMDG_07187	2.39026	0.0381892	YES
GMDG_07222	-4.50246	0.00710904	YES				CADAFUAP00003756	4.14413e-75	Putative uncharacterized protein	CADANIAP00004894	3.19253e-92	conserved hypothetical protein
GMDG_07241	-2.8131	0.038305	YES	FRE3_YEAST	2e-44	FRE3_YEAST Ferric reductase transmembrane component 3	CADAFUAP00000989	1.45623e-63	Ferric-chelate reductase (Fre2), putative	CADANIAP00006579	1.71622e-41	FRE family ferric-chelate reductase, putative (AFU_orthologue\x3b AFUA_1G17270)	AAW44419	1.98278e-39	ferric-chelate reductase, putative	CR_06670W_A	9.99549e-36	Uncharacterized ORF; (orf19.701) Protein similar to ferric reductase Fre10p; flucytosine repressed; possibly adherence-induced; possibly an essential gene, disruptants not obtained by UAU1 method; rat catheter biofilm repressed
GMDG_07242	-4.98657	0.00701266		YJA1_SCHPO	2e-113	YJA1_SCHPO Uncharacterized transporter C1529.01	CADAFUAP00000084	2.70374e-151	MFS multidrug transporter, putative	CADANIAP00010440	3.23866e-150	MFS multidrug transporter, putative (AFU_orthologue\x3b AFUA_3G01120)	AAW42098	1.21703e-93	multiple drug resistance protein, putative	C3_03440C_A	2.05315e-93	Verified ORF; (orf19.341) Putative spermidine export pump; fungal-specific (no human or murine homolog)
GMDG_07243	-3.60743	0.0083996		VIS_AGRVS	8e-37	VIS_AGRVS Vitopine synthase
GMDG_07244	-3.94405	0.000990726		YJ48_SCHPO	2e-13	YJ48_SCHPO Uncharacterized methyltransferase C70.08c	CADAFUAP00001349	6.69858e-10	UbiE/COQ5 methyltransferase, putative	CADANIAP00000280	1.22556e-14	ubiE/COQ5 methyltransferase, putative (AFU_orthologue\x3b AFUA_4G03321)	AAW42081	1.67475e-09	conserved hypothetical protein	CR_04960C_A	4.1999e-06	Verified ORF; (orf19.633) Methyltransferase involved in sphingolipid homeostasis, methylates a drug cantharidin; decreased expression in hyphae compared to yeast; expression regulated during planktonic growth; flow model biofilm induced; Hap43-repressed g
GMDG_07250	-4.63605	0.00140413		MCH4_YEAST	4e-76	MCH4_YEAST Probable transporter MCH4	CADAFUAP00003795	1.57921e-139	MFS monocarboxylate transporter, putative	CADANIAP00005964	5.59528e-122	monocarboxylate transporter (Eurofung)	AAW46018	1.61947e-51	transporter, putative	C1_06510C_B	1.65883e-62	Uncharacterized ORF; (orf19.6263) Predicted MFS membrane transporter; member of the monocarboxylate porter (MCP) family; Spider biofilm induced
GMDG_07263	4.30813	0.00523867	YES
GMDG_07310	-4.45017	0.00794622								CADANIAP00005910	1.1159e-06	hypothetical protein
GMDG_07347	3.97622	0.00310843		YGRG_SCHPO	8e-49	YGRG_SCHPO Uncharacterized membrane protein C365.16	CADAFUAP00001467	5.1073e-48	Putative uncharacterized protein	CADANIAP00000419	2.40835e-51	conserved hypothetical protein
GMDG_07456	-4.19094	0.00117405		ECI2_HUMAN	2e-25	ECI2_HUMAN Enoyl-CoA delta isomerase 2, mitochondrial	CADAFUAP00000610	6.17726e-39	Peroxisomal D3,D2-enoyl-CoA isomerase	CADANIAP00010399	1.4189e-97	conserved hypothetical protein	AAW45423	5.38115e-17	enoyl-CoA hydratase, putative	CR_08690C_B	8.77389e-17	Verified ORF; (orf19.6445) Protein similar to S. cerevisiae Eci1p, which is involved in fatty acid oxidation; transposon mutation affects filamentous growth; expression is regulated upon white-opaque switching
GMDG_07470	3.4735	0.0205873		WETA_PENCW	1e-16	WETA_PENCW Regulatory protein wetA	CADAFUAP00007811	0.00010166	Developmental regulatory protein WetA
GMDG_07480	-4.41299	0.000465569	YES	MNS1B_ASPCL	0	MNS1B_ASPCL Probable mannosyl-oligosaccharide alpha-1,2-mannosidase 1B	CADAFUAP00007667	0	Probable mannosyl-oligosaccharide alpha-1,2-mannosidase 1B	CADANIAP00001876	0	hypothetical protein similar to class I alpha-mannosidase 1B (Eurofung)	AAW43838	2.18885e-44	conserved hypothetical protein	C1_03730C_B	1.83421e-43	Verified ORF; (orf19.1036) Alpha-1,2-mannosidase; processes Man9GlcNAc2 to Man8GlcNAc2 isomer B; member of ER localized glycosyl hydrolase family 47; ER form is converted by Kex2 to cytosolic form; flow model biofilm repressed
GMDG_07519	3.23327	0.0170359
GMDG_07550	2.66457	0.0297365		PPOA_ASPFC	0	PPOA_ASPFC Psi-producing oxygenase A	CADAFUAP00008101	0	Psi-producing oxygenase A Linoleate 8R-lipoxygenase 9,12-octadecadienoate 8-hydroperoxide 8R-isomerase	CADANIAP00008627	0	hypothetical protein similar to fatty acid oxygenase (Eurofung)
GMDG_07727	-4.01891	0.0369759	YES	YM67_CAEEL	1e-34	YM67_CAEEL Putative serine protease K12H4.7	CADAFUAP00003428	1.03279e-173	Serine peptidase, putative	CADANIAP00000213	7.37758e-37	hypothetical serine carboxypeptidase (Eurofung)	AAW43974	2.07482e-38	conserved hypothetical protein
GMDG_07915	-4.69452	0.00335601		YAN6_SCHPO	1e-57	YAN6_SCHPO Uncharacterized transporter C3H1.06c	CADAFUAP00001485	1.00117e-157	MFS drug transporter, putative	CADANIAP00000353	0	MFS drug transporter, putative (AFU_orthologue\x3b AFUA_4G03920)	AAW42686	7.35238e-91	tetracycline efflux protein, putative	CR_09830W_B	6.05802e-61	Uncharacterized ORF; (orf19.7554) Transporter; similar to the Sit1 siderophore transporter; induced by nitric oxide independent of Yhb1; repressed during chlamydospore formation in C. albicans and C. dubliniensis; rat catheter biofilm repressed
GMDG_07916	-4.08271	0.000470263		CYSM_CAMJE	1e-19	CYSM_CAMJE Cysteine synthase B	CADAFUAP00001403	0	Cysteine synthase B, putative	CADANIAP00000352	0	cysteine synthase B, putative (AFU_orthologue\x3b AFUA_4G03930)	AAW46604	9.68232e-05	cysteine synthase, putative	C6_02960W_B	8.09126e-10	Uncharacterized ORF; (orf19.5574) Ortholog(s) have mitochondrial outer membrane localization
GMDG_08219	-2.54338	0.0381892		GAP1_YEAST	0	GAP1_YEAST General amino-acid permease GAP1	CADAFUAP00009384	0	Amino acid permease (Gap1), putative	CADANIAP00003387	0	amino acid transporter (Eurofung)	AAW43781	1.97094e-140	amino acid transporter, putative	C3_05580C_A	0	Verified ORF; (orf19.6993) General amino acid permease; ketoconazole, flucytosine repressed; Ssy1-dependent histidine induction; regulated by Nrg1, Tup1; colony morphology-related gene regulation by Ssn6; Spider and flow model biofilm induced
GMDG_08491	-3.8889	0.00010137	YES	ORYZ_NEOFI	1e-99	ORYZ_NEOFI Alkaline protease 1	CADAFUAP00008008	1.00055e-85	Alkaline protease 1	CADANIAP00003523	7.63646e-87	alkaline protease (Eurofung)	AAW45798	2.86888e-66	serine-type endopeptidase, putative	C7_03860W_B	4.27733e-75	Uncharacterized ORF; (orf19.7196) Putative vacuolar protease; upregulated in the presence of human neutrophils; Spider biofilm induced
GMDG_08552	-3.26576	0.00288647	YES	HDNO_ARTOX	2e-19	HDNO_ARTOX 6-hydroxy-D-nicotine oxidase	CADAFUAP00000212	2.39004e-76	FAD-dependent oxygenase, putative	CADANIAP00006095	5.09033e-155	conserved hypothetical protein
GMDG_08553	-2.81755	0.0140474		BAMO_GLYUR	2e-09	BAMO_GLYUR Beta-amyrin 11-oxidase	CADAFUAP00004338	9.81993e-12	Cytochrome P450 monooxygenase, putative	CADANIAP00008231	2.37512e-11	cytochrome P450, putative (Eurofung)	AAW40645	6.86644e-07	sterol 14-demethylase, putative	C5_00660C_A	1.55972e-06	Verified ORF; (orf19.922) Lanosterol 14-alpha-demethylase; cytochrome P450 family; role in ergosterol biosynthesis; target of azole antifungals; may contribute to drug resistance; azole or flow model biofilm induced; drug treated biofilm induced; hypoxia

## Sheet: Database S12
Database S10. Pseudogymnoascus destructans Gene Ontology Enrichment Analysis (FungiFun2) from Pd-infected Myotis lucifugus wing tissue for the end of hibernation using cufflinks normalized FPKM (nFPKM) values >100.
aBenjamini-Hochberg FDR correction.
Term ID	p-Valuea	Type	Name
GO:0006412	3.9124e-30	BP	translation
GO:0006099	4.5517e-08	BP	tricarboxylic acid cycle
GO:0015986	2.0765e-07	BP	ATP synthesis coupled proton transport
GO:0051603	1.7375e-05	BP	proteolysis involved in cellular protein catabolic process
GO:0006355	9.4933e-05	BP	regulation of transcription, DNA-templated
GO:0055114	0.00024635	BP	oxidation-reduction process
GO:0006357	0.0003262	BP	regulation of transcription from RNA polymerase II promoter
GO:0006366	0.0004673	BP	transcription from RNA polymerase II promoter
GO:1902600	0.0010107	BP	hydrogen ion transmembrane transport
GO:0006754	0.002259	BP	ATP biosynthetic process
GO:0044262	0.002259	BP	cellular carbohydrate metabolic process
GO:0006811	0.0027796	BP	ion transport
GO:0006414	0.0050139	BP	translational elongation
GO:0006351	0.0077002	BP	transcription, DNA-templated
GO:0006096	0.0091249	BP	glycolytic process
GO:0006979	0.015321	BP	response to oxidative stress
GO:0045454	0.019594	BP	cell redox homeostasis
GO:0006446	0.024559	BP	regulation of translational initiation
GO:0001731	0.024559	BP	formation of translation preinitiation complex
GO:0046034	0.035781	BP	ATP metabolic process
GO:0006544	0.043916	BP	glycine metabolic process
GO:0006122	0.043916	BP	mitochondrial electron transport, ubiquinol to cytochrome c
GO:0022900	0.043916	BP	electron transport chain
GO:0005840	7.0699e-38	CC	ribosome
GO:0005622	6.3415e-16	CC	intracellular
GO:0030529	7.6056e-16	CC	ribonucleoprotein complex
GO:0005634	4.0175e-07	CC	nucleus
GO:0000502	1.7375e-05	CC	proteasome complex
GO:0005839	1.7375e-05	CC	proteasome core complex
GO:0015935	0.00031278	CC	small ribosomal subunit
GO:0005737	0.0068882	CC	cytoplasm
GO:0000276	0.010932	CC	mitochondrial proton-transporting ATP synthase complex, coupling factor F(o)
GO:0033177	0.010932	CC	proton-transporting two-sector ATPase complex, proton-transporting domain
GO:0045261	0.010932	CC	proton-transporting ATP synthase complex, catalytic core F(1)
GO:0005743	0.013192	CC	mitochondrial inner membrane
GO:0016282	0.024559	CC	eukaryotic 43S preinitiation complex
GO:0033290	0.024559	CC	eukaryotic 48S preinitiation complex
GO:0005852	0.024559	CC	eukaryotic translation initiation factor 3 complex
GO:0005856	0.039213	CC	cytoskeleton
GO:0005739	0.043916	CC	mitochondrion
GO:0005740	0.043916	CC	mitochondrial envelope
GO:0003735	1.1156e-35	MF	structural constituent of ribosome
GO:0008270	2.2517e-15	MF	zinc ion binding
GO:0003677	4.2291e-08	MF	DNA binding
GO:0004298	1.7375e-05	MF	threonine-type endopeptidase activity
GO:0003676	7.055e-05	MF	nucleic acid binding
GO:0004175	0.00031278	MF	endopeptidase activity
GO:0015078	0.00075361	MF	hydrogen ion transmembrane transporter activity
GO:0000981	0.0012851	MF	sequence-specific DNA binding RNA polymerase II transcription factor activity
GO:0004129	0.001824	MF	cytochrome-c oxidase activity
GO:0016772	0.0019778	MF	transferase activity, transferring phosphorus-containing groups
GO:0046933	0.002259	MF	proton-transporting ATP synthase activity, rotational mechanism
GO:0005524	0.002259	MF	ATP binding
GO:0020037	0.0050139	MF	heme binding
GO:0003746	0.015321	MF	translation elongation factor activity
GO:0016853	0.015406	MF	isomerase activity
GO:0016491	0.025788	MF	oxidoreductase activity
GO:0016616	0.033193	MF	oxidoreductase activity, acting on the CH-OH group of donors, NAD or NADP as acceptor
GO:0016651	0.043916	MF	oxidoreductase activity, acting on NAD(P)H
GO:0008137	0.043916	MF	NADH dehydrogenase (ubiquinone) activity
GO:0008121	0.043916	MF	ubiquinol-cytochrome-c reductase activity
GO:0009055	0.047698	MF	electron carrier activity

## Sheet: Database S13
Database S13. Pseudogymnoascus destructans Gene Ontology Enrichment Analysis (FungiFun2) using EdgeR-determined differentially expressed (padj <0.05, fold-change >2) from Pd-infected hibernating Myotis lucifugus relative to Pd-infected post-emergence Myotis lucifugus.
aBenjamini-Hochberg FDR correction.
Term ID	p-Valuea	Type	Name
GO:0055114	0.017384	BP	oxidation-reduction process
GO:0055085	0.042135	BP	transmembrane transport
GO:0016787	0.0021927	MF	hydrolase activity
GO:0016705	0.0033564	MF	oxidoreductase activity, acting on paired donors, with incorporation or reduction of molecular oxygen
GO:0008236	0.0043933	MF	serine-type peptidase activity
GO:0004497	0.0099575	MF	monooxygenase activity
GO:0005506	0.017281	MF	iron ion binding
GO:0020037	0.017281	MF	heme binding
GO:0004252	0.025405	MF	serine-type endopeptidase activity
GO:0050660	0.037492	MF	flavin adenine dinucleotide binding

## Sheet: Database S14
Database S11. Pseudogymnoascus destructans expressed genes on infected Myotis lucifugus wings (RNA-seq based) compared to P. destructans proteins detected in culture by previous studies.
GMDG	Identified by LC-MS/MS (Proposed Enzymatic Activity; O'Donoghue et al. 2015)	Identified by SDS-PAGE (Description; Pannkuk et al. 2015)	SignalP Prediction	Swissprot Hit	SwissProt Description	Pd-Mylu-Pos1 nFPKM	Pd-Mylu-Pos2 nFPKM	Pd-Mylu-Pos2-PE nFPKM
GMDG_00244	glycosyl hydrolase			BGLG_ASPOR	BGLG_ASPOR Probable beta-glucosidase G	53.1295	80.2397	11.4659
GMDG_00548	lipase		YES	LIP5_CANRU	LIP5_CANRU Lipase 5	5.93087	17.5691	36.8171
GMDG_00651	lipase			LIP1_GEOCN	LIP1_GEOCN Lipase 1	139.893	235.384	29.5159
GMDG_01515	oxidoreductase		YES	KATG2_MAGO7	KATG2_MAGO7 Catalase-peroxidase 2 {ECO:0000255|HAMAP-Rule:MF_03108}	91.8067	141.708	35.2167
GMDG_01729	Uncharacterized		YES			3.33196	5.90998	0
GMDG_02198			YES	AVR4_PASFU	AVR4_PASFU Race-specific elicitor A4	9.1213	3.60116	2.03977
GMDG_02357	oxidoreductase		YES	PFM_CHAGB	PFM_CHAGB Putative fungistatic metabolite	405.345	165.087	119.994
GMDG_02429			YES			1752.34	788.697	907.009
GMDG_02579		Similar to fungal phospholipid transfer protein	YES	NPC2_NEUCR	NPC2_NEUCR Phosphatidylglycerol/phosphatidylinositol transfer protein	318.084	366.878	365.308
GMDG_02668	Uncharacterized		YES			257.281	39.2722	165.321
GMDG_03077	oxidoreductase		YES	TRXB_MYCTU	TRXB_MYCTU Thioredoxin reductase	970.942	520.924	50.1084
GMDG_03116	WSC domain, copper radical oxidase			PFM_CHAGB	PFM_CHAGB Putative fungistatic metabolite	468.703	381.029	190.662
GMDG_03210	Uncharacterized					3653.86	1260.73	1315.65
GMDG_03456	glycosyl hydrolase		YES			14.3753	39.1347	25.6003
GMDG_03638	peptidase		YES	CTSD_TRIVH	CTSD_TRIVH Probable aspartic-type endopeptidase CTSD	128.399	166.242	105.163
GMDG_03838	Uncharacterized		YES			126.473	169.85	124.144
GMDG_03914	glycosyl hydrolase		YES	CRF1_ASPFU	CRF1_ASPFU Probable glycosidase crf1	4842.22	3566.51	8646.21
GMDG_04044	glycosyl transferase		YES	GEL1_ASPFU	GEL1_ASPFU 1,3-beta-glucanosyltransferase gel1	974.045	630.534	1383.16
GMDG_04107	glycosyl hydrolase			CSN_ASPFU	CSN_ASPFU Endo-chitosanase	0	18.6453	3.52969
GMDG_04446	glycosyl hydrolase		YES	EXG1_COCCA	EXG1_COCCA Glucan 1,3-beta-glucosidase	153.007	208.851	62.208
GMDG_04447	peptidase; destructin-3	PdSP3	YES	ORYZ_NEOFI	ORYZ_NEOFI Alkaline protease 1	0	0	1.17338
GMDG_05222	Uncharacterized		YES			1112.38	1006.15	1751.89
GMDG_05333	glycosyl hydrolase		YES	BGLA_ASPTN	BGLA_ASPTN Probable beta-glucosidase A	87.7801	86.5412	33.235
GMDG_05452	peptidase		YES	PEPS_ASPPH	PEPS_ASPPH Carboxypeptidase cpdS	363.113	424.183	46.2171
GMDG_05916	glycosyl hydrolase			AMYG_NEUCR	AMYG_NEUCR Glucoamylase	3.29735	7.87252	13.9119
GMDG_06096	peptidase		YES	CBPYA_BOTFB	CBPYA_BOTFB Carboxypeptidase Y homolog A	543.77	660.756	755.422
GMDG_06417	peptidase; destructin-1	PdSP2	YES	ORYZ_ASPCL	ORYZ_ASPCL Alkaline protease 1	18.4764	13.5571	26.1568
GMDG_06446	oxidoreductase			SODC_ASPFU	SODC_ASPFU Superoxide dismutase [Cu-Zn]	546.007	628.365	1751.59
GMDG_06569	glycosyl hydrolase	Similar to fungal GH family 18 chitinase		CHI1_COCP7	CHI1_COCP7 Endochitinase 1	2.20861	2.62822	3.71803
GMDG_06725	oxidoreductase		YES	BETA_OCHA4	BETA_OCHA4 Oxygen-dependent choline dehydrogenase {ECO:0000255|HAMAP-Rule:MF_00750}	139.99	344.192	212.653
GMDG_07037	oxidoreductase		YES	SOD5_CANAL	SOD5_CANAL Cell surface Cu-only superoxide dismutase 5	117.432	109.267	11.9093
GMDG_07140	oxidoreductase	Similar to fungal FAD-binding oxidoreductases	YES	NOR1_CYLTO	NOR1_CYLTO Cytochrome P450 55A2	94.9368	352.486	51.4294
GMDG_07215				RIDA_BACSU	RIDA_BACSU 2-iminobutanoate/2-iminopropanoate deaminase	428.501	433.901	309.673
GMDG_07342	Uncharacterized		YES			0	0	0
GMDG_07699	glycosyl hydrolase		YES	BGL2_YEAST	BGL2_YEAST Glucan 1,3-beta-glucosidase	2276.94	3106.99	9618.45
GMDG_07779	glycosyl hydrolase		YES	EGLC_ASPOR	EGLC_ASPOR Probable glucan endo-1,3-beta-glucosidase eglC	318.635	349.682	363.341
GMDG_07870	oxidoreductase			LAC2_BOTFU	LAC2_BOTFU Laccase-2	0	0	0
GMDG_07937	glycosyl hydrolase		YES	CHI1_COCIM	CHI1_COCIM Endochitinase 1	2042.18	1801.48	1658.74
GMDG_08104	WSC domain		YES	PFM_CHAGB	PFM_CHAGB Putative fungistatic metabolite	3889.87	2514.83	817.999
GMDG_08145	ligase	Similar to fungal glutamyl-tRNA(Gln) amidotransferase subunit A	YES	YI01_SCHPO	YI01_SCHPO Putative amidase C869.01	36.4204	82.2437	2.45004
GMDG_08378	glycosyl transferase		YES	YA280_ASPFU	YA280_ASPFU Uncharacterized protein AFUA_6G02800	3890.71	2301.83	868.196
GMDG_08409	glycosyl hydrolase		YES			448.202	1324.62	749.263
GMDG_08491	peptidase; destructin-2	S8 serine peptidase; PdSP1	YES	ORYZ_NEOFI	ORYZ_NEOFI Alkaline protease 1	617.686	533.789	37.247
GMDG_08552	oxidoreductase		YES	HDNO_ARTOX	HDNO_ARTOX 6-hydroxy-D-nicotine oxidase	755.249	291.042	29.7233
GMDG_08595	glycosyl hydrolase			HEX1_CANAX	HEX1_CANAX Beta-hexosaminidase	46.1288	79.7306	76.1794
